# Supplementary material for: Combined functional genomic and metabolomic approaches identify new genes required for growth in human urine by multidrug-resistant Escherichia coli ST131
Source: mBio. 2024 Feb 14;15(3):e03388-23. doi: 10.1128/mbio.03388-23 (PMC10936160; doi:10.1128/mbio.03388-23)
Supplement: Supplemental Tables — Tables S1-S6. [file mbio.03388-23-s0008.xlsx]

## Sheet: Index
Supplementary Tables for manuscript "Combined functional genomic and metabolomic approaches identify new genes required for growth in human urine by multidrug resistant Escherichia coli ST131 "
Table S1	Summary of sequencing and mapping results of multiplexed TraDIS runs
Table S2	Results of TraDIS analysis comparing Test vs Control samples for all genes in EC958 chromosome
Table S3	Pathways containing gene(s) that was identified by TraDIS
Table S4	Concentrations of Fluoride, L-Lactate and D-Lactate in HU used in this study.
Table S5	List of metabolite changes in HU before and after UPEC growth
Table S6	List of primers used in this study

## Sheet: Table S1
Table S1	Summary of sequencing and mapping results of multiplexed TraDIS runs
Sample	Tagged reads	Reads mapped to EC958 chromosome (%)	Insertion frequency
LB A	14447409	10,792,900 (74.70)	1/10.00 bp
LB B	9863527	7,566,437 (76.71)	1/10.21 bp
Urine A	6591644	4,761,934 (72.24)	1/10.62 bp
Urine B	5650171	4,191,939 (74.19)	1/10.78 bp

## Sheet: Table S2
Table S2	Results of TraDIS analysis comparing Test vs Control samples for all genes in EC958 chromosome
Locus_tag	logFC	logCPM	PValue	FDR	Name	identity_to_MG1655	MG1655.Sys.ID	Products	Start	End	Strand	Genome location
EC958_0106	-0.248164	7.6667	4.20785e-05	0.000509106	yjjU	99.72	b4377	predicted phospholipase, patatin-like family	5080693	5081784	+	Chromosome
EC958_0118	-0.816466	7.20582	6.08409e-22	3.28682e-20	serB	99.07	b4388	3-phosphoserine phosphatase	5093263	5094213	+	Chromosome
EC958_0132	2.38164	5.80289	5.27935e-74	1.53299e-71	arcA	100	b4401	DNA-binding response regulator in two-component regulatory system with ArcB or CpxA	5107714	5108412	-	Chromosome
EC958_0165	-0.992371	6.69892	2.50037e-23	1.45209e-21	carA	99.21	b0032	carbamoyl phosphate synthetase small subunit, glutamine amidotransferase	35148	36305	+	Chromosome
EC958_0166	-1.08299	8.51504	7.83117e-61	1.73255e-58	carB	99.53	b0033	carbamoyl-phosphate synthase large subunit	36341	39544	+	Chromosome
EC958_0193	0.242139	9.29985	3.8229e-12	1.16086e-10	rapA	99.9	b0059	RNA polymerase remodeling/recycling factor ATPase; RNA polymerase-associated, ATP-dependent RNA translocase	65119	68007	-	Chromosome
EC958_0211	-0.605611	7.01561	2.08049e-13	6.95392e-12	leuD	99	b0071	3-isopropylmalate dehydratase small subunit	87678	88265	-	Chromosome
EC958_0212	-0.565009	8.20598	9.91045e-24	5.82835e-22	leuC	100	b0072	3-isopropylmalate dehydratase large subunit	88294	89676	-	Chromosome
EC958_0213	-0.556617	7.23937	5.39642e-15	1.95873e-13	leuB	99.72	b0073	3-isopropylmalate dehydrogenase, NAD(+)-dependent	89697	90773	-	Chromosome
EC958_0214	-0.565159	8.64373	1.63141e-36	1.76268e-34	leuA	99.62	b0074	2-isopropylmalate synthase	90788	92341	-	Chromosome
EC958_0215	-0.398676	7.95919	9.31917e-13	2.98599e-11	leuL	100	b0075	leu operon leader peptide	92451	92519	-	Chromosome
EC958_0250	-0.492659	7.03425	3.35583e-10	8.70361e-09	ampE	98.94	b0111	predicted inner membrane protein	127989	128825	+	Chromosome
EC958_0262	-0.25121	8.1399	6.02881e-07	1.1115e-05	speD	99.62	b0120	S-adenosylmethionine decarboxylase	147891	148667	-	Chromosome
EC958_0263	-0.356719	7.51319	4.61029e-07	8.63686e-06	speE	99.65	b0121	spermidine synthase (putrescine aminopropyltransferase)	148701	149549	-	Chromosome
EC958_0267	-1.02455	6.43918	2.64204e-25	1.6815e-23	hpt	100	b0125	hypoxanthine phosphoribosyltransferase	154340	154897	+	Chromosome
EC958_0286	-0.437162	6.4726	3.10258e-05	0.000387489	pcnB	100	b0143	poly(A) polymerase	170968	172368	-	Chromosome
EC958_0292	-0.209829	9.31795	5.72785e-10	1.45419e-08	mrcB	99.17	b0149	fused glycosyl transferase and transpeptidase	177867	180374	+	Chromosome
EC958_0309	0.269984	8.81451	2.14576e-10	5.72943e-09	degP	99.37	b0161	serine endoprotease (protease Do), membrane-associated	199141	200547	+	Chromosome
EC958_0345	-0.616354	7.8816	2.19724e-24	1.32576e-22	metI	99.54	b0198	DL-methionine transporter subunit	240700	241335	-	Chromosome
EC958_0346	-0.62567	8.13154	7.35886e-34	6.45081e-32	metN	99.71	b0199	DL-methionine transporter subunit	241346	242359	-	Chromosome
EC958_0360	0.28498	7.30355	2.31582e-05	0.000305662	ivy	99.36	b0220	inhibitor of c-type lysozyme, periplasmic	257992	258447	+	Chromosome
EC958_0361	-0.180848	8.68461	1.41844e-05	0.000196134	fadE	99.75	b0221	acyl coenzyme A dehydrogenase	258508	261012	-	Chromosome
EC958_0420	-0.338643	7.16271	3.15443e-05	0.000392908	proB	100	b0242	gamma-glutamate kinase	314900	316024	+	Chromosome
EC958_0460	0.30659	8.88208	1.72469e-16	6.87307e-15	hyxA	27.08	b2748	hypothetical protein	363184	363927	-	Chromosome
EC958_0539	-0.945639	7.70944	3.60258e-54	6.97399e-52	brnQ	99.77	b0401	branched-chain amino acid transport system 2 carrier protein; LIV-II transport system for Ile, Leu, and Val	449041	450342	+	Chromosome
EC958_0544	0.275012	7.55048	2.69816e-05	0.000347131	tgt	100	b0406	tRNA-guanine transglycosylase	455586	456695	+	Chromosome
EC958_0555	1.26272	3.25239	6.20577e-07	1.13961e-05	thiL	100	b0417	thiamin-monophosphate kinase	464945	465904	+	Chromosome
EC958_0575	-0.499835	7.63395	7.33e-14	2.54143e-12	tig	99.77	b0436	peptidyl-prolyl cis/trans isomerase (trigger factor)	484319	485599	+	Chromosome
EC958_0578	0.44747	8.75818	1.43954e-21	7.68745e-20	lon	100	b0439	DNA-binding ATP-dependent protease La	488029	490410	+	Chromosome
EC958_0683	-0.41319	7.8811	3.1589e-14	1.11184e-12	pheP	99.78	b0576	phenylalanine transporter	605217	606617	+	Chromosome
EC958_0740	0.230721	7.94077	4.79113e-05	0.000572225	dcuC	99.78	b0621	anaerobic C4-dicarboxylate transport	666444	667811	-	Chromosome
EC958_0743	-3.04576	3.94755	4.89935e-29	3.61308e-27	crcB	98.43	b0624	probable fluoride exporter; inner membrane protein associated with chromosome condensation	669414	669779	-	Chromosome
EC958_0750	0.681515	7.5128	2.77652e-25	1.74321e-23	dacA	100	b0632	D-alanyl-D-alanine carboxypeptidase (penicillin-binding protein 5)	674215	675408	-	Chromosome
EC958_0785	-0.733235	6.35483	9.83524e-11	2.67219e-09	nagA	99.74	b0677	N-acetylglucosamine-6-phosphate deacetylase	711417	712547	-	Chromosome
EC958_0786	-0.755059	6.67144	1.73084e-16	6.87307e-15	nagB	100	b0678	glucosamine-6-phosphate deaminase	712625	713407	-	Chromosome
EC958_0819	0.323287	7.45634	7.05368e-07	1.28515e-05	ybgI	99.6	b0710	conserved metal-binding protein, NIF3 family	750325	751050	+	Chromosome
EC958_0825	-0.748155	5.81371	8.03026e-09	1.83786e-07	825	28.44	b3226	putative GntR family regulator	755447	756142	-	Chromosome
EC958_0840	-0.767724	5.29656	3.68073e-06	5.77726e-05	sucA	99.89	b0726	2-oxoglutarate decarboxylase, thiamin-requiring	768881	771664	+	Chromosome
EC958_0871	-0.647861	6.75367	1.06474e-12	3.36517e-11	galE	99.41	b0759	UDP-galactose-4-epimerase	802625	803623	-	Chromosome
EC958_0979	0.324298	6.91332	4.92325e-05	0.000584998	amiD	98.91	b0867	1,6-anhydro-N-acetylmuramyl-L-alanine amidase, Zn-dependent; OM lipoprotein	914015	914827	+	Chromosome
EC958_0990	0.273201	7.52005	1.72926e-05	0.000234232	ybjX	99.09	b0877	conserved protein	927149	928123	-	Chromosome
EC958_0995	0.229358	8.61461	3.25274e-05	0.000402993	clpA	100	b0882	ATPase and specificity subunit of ClpA-ClpP ATP-dependent serine protease, chaperone activity	932270	934543	+	Chromosome
EC958_1001	-1.27239	6.52885	4.0824e-37	4.86329e-35	lrp	100	b0889	DNA-binding transcriptional dual regulator, leucine-binding	941561	942091	+	Chromosome
EC958_1031	0.812925	6.65233	4.14256e-13	1.3459e-11	1031	31.19	b0353	putative phage protein	968635	969102	-	Chromosome
EC958_1032	0.645244	6.80836	2.29411e-13	7.61317e-12	1032	26.88	b3330	putative phage protein	969161	969637	-	Chromosome
EC958_1033	0.689365	7.98988	3.48473e-31	2.74408e-29	1033	27.54	b0739	phage major capsid protein	969757	970539	-	Chromosome
EC958_1034	0.707201	8.12499	3.85924e-44	5.78389e-42	1034	21	b2127	phage capsid scaffolding protein	970603	971637	-	Chromosome
EC958_1063	-1.11856	5.8856	1.38674e-18	6.4428e-17	serC	98.9	b0907	3-phosphoserine/phosphohydroxythreonine aminotransferase	1002224	1003294	+	Chromosome
EC958_1091	0.220813	8.56124	1.19024e-06	2.05572e-05	1091	22.73	b2863	putative phage-related protein	1025651	1027228	-	Chromosome
EC958_1101	0.353034	7.75884	1.89019e-09	4.57387e-08	1101	25.2	b3387	DNA adenine methylase	1031796	1032542	+	Chromosome
EC958_1111	0.432423	6.92924	7.72667e-08	1.59547e-06	1111	34.09	b1088	hypothetical protein	1038814	1038990	+	Chromosome
EC958_1139	-0.965704	6.4873	4.28775e-21	2.20051e-19	aspC	99.49	b0928	aspartate aminotransferase, PLP-dependent	1065971	1067143	-	Chromosome
EC958_1161	0.306282	7.51568	1.26282e-06	2.17299e-05	ompA	96.29	b0957	outer membrane protein A (3a;II*;G;d)	1093301	1094422	-	Chromosome
EC958_1238	-0.17867	8.73699	5.51e-05	0.000648088	clsC	98.94	b1046	stationary phase cardiolipin synthase 3	1166672	1168135	+	Chromosome
EC958_1243	-0.435893	7.36103	1.74656e-06	2.95074e-05	opgH	99.88	b1049	membrane glycosyltransferase	1171210	1173765	+	Chromosome
EC958_1279	-0.508928	6.38147	8.51036e-07	1.52074e-05	rne	98.68	b1084	fused ribonucleaseE: endoribonuclease/RNA-binding protein/RNA degradosome binding protein	1201556	1204723	-	Chromosome
EC958_1293	0.434538	7.62646	1.17338e-11	3.47231e-10	yceG	99.71	b1097	septation protein, ampicillin sensitivity	1214486	1215490	+	Chromosome
EC958_1306	0.800339	5.4422	3.17618e-06	5.08845e-05	ndh	99.77	b1109	respiratory NADH dehydrogenase 2/cupric reductase	1226431	1227744	+	Chromosome
EC958_1485	0.225207	8.22745	7.56031e-05	0.000865153	chaA	99.45	b1216	calcium/sodium:proton antiporter	1387927	1389096	-	Chromosome
EC958_1491	0.284625	7.8037	8.1252e-07	1.46317e-05	narX	99.33	b1222	sensory histidine kinase in two-component regulatory system with NarL	1393000	1394778	-	Chromosome
EC958_1494	0.146251	9.36539	7.30332e-05	0.000839881	narG	99.68	b1224	nitrate reductase 1, alpha subunit	1396919	1400644	+	Chromosome
EC958_1508	-0.401448	7.57615	6.48385e-05	0.000753099	rssB	99.7	b1235	response regulator binding RpoS to initiate proteolysis by ClpXP; required for the PcnB-degradosome interaction during stationary phase	1413311	1414306	+	Chromosome
EC958_1510	-3.12397	3.40442	2.16784e-22	1.21347e-20	hns	100	b1237	global DNA-binding transcriptional dual regulator H-NS	1415579	1415974	-	Chromosome
EC958_1523	0.274654	7.73957	3.49107e-06	5.54841e-05	clsA	100	b1249	cardiolipin synthase 1	1429211	1430653	-	Chromosome
EC958_1537	-0.551466	7.15883	6.83949e-11	1.90277e-09	1537	36.17	b0425	hypothetical protein	1446408	1446815	+	Chromosome
EC958_1556	0.171399	8.71612	1.17628e-05	0.000165106	1556	22.97	b4693	phage terminase	1460648	1462291	+	Chromosome
EC958_1568	0.537616	6.09792	2.9087e-05	0.00036602	1568	33.9	b0158	putative minor tail protein	1469842	1470033	+	Chromosome
EC958_1569	0.215924	9.55518	3.39243e-05	0.000419181	1569	21.04	b1372	phage tail tape-measure protein	1470099	1473323	+	Chromosome
EC958_1573	0.302321	6.99443	8.18404e-05	0.000925135	1573	25.71	b2828	tail assembly protein I	1475124	1475687	+	Chromosome
EC958_1575	0.387637	6.46883	2.85643e-05	0.000361606	lomR	85	b4570	-	1479589	1480029	+	Chromosome
EC958_1581	0.167675	9.89995	2.80228e-08	6.11239e-07	stfR	90.98	b1372	Rac prophage; predicted tail fiber protein	1482926	1485814	+	Chromosome
EC958_1592	0.304328	7.91841	1.21533e-05	0.000170072	trpD	99.44	b1263	fused glutamine amidotransferase (component II) of anthranilate synthase/anthranilate phosphoribosyl transferase	1494318	1495895	-	Chromosome
EC958_1596	0.146473	9.8624	1.14356e-06	1.98245e-05	yciQ	94.14	b1268	predicted inner membrane protein	1499275	1501152	+	Chromosome
EC958_1597	0.265415	8.04198	1.86199e-06	3.12304e-05	rluB	99.66	b1269	23S rRNA pseudouridine(2605) synthase	1501383	1502240	+	Chromosome
EC958_1601	0.39179	6.63487	2.50765e-05	0.000326346	yciK	99.21	b1271	predicted oxoacyl-(acyl carrier protein) reductase, EmrKY-TolC system	1504412	1505152	-	Chromosome
EC958_1608	0.276681	8.42744	1.98001e-07	3.96514e-06	acnA	98.65	b1276	aconitate hydratase 1	1511875	1514532	+	Chromosome
EC958_1623	0.251373	8.71861	7.36287e-09	1.70189e-07	1623	30.89	b1618	putative transcriptional repressor	1527458	1528105	+	Chromosome
EC958_1630	-0.7659	5.47502	2.74044e-07	5.39495e-06	sapC	100	b1292	antimicrobial peptide transport ABC transporter permease	1536897	1537769	-	Chromosome
EC958_1645	0.311386	7.28583	1.58118e-05	0.000217343	ycjR	98.85	b1314	predicted enzyme	1550458	1551228	+	Chromosome
EC958_1646	0.328223	7.3043	3.39798e-06	5.42509e-05	ycjS	98.29	b1315	predicted oxidoreductase, NADH-binding	1551256	1552293	+	Chromosome
EC958_1649	0.323076	7.9906	8.26707e-09	1.88279e-07	ycjV	98.61	b4524	-	1555245	1556309	+	Chromosome
EC958_1663	0.74084	5.12453	9.70439e-06	0.000138728	ynaJ	100	b1332	predicted inner membrane protein, DUF2534 family	1571196	1571435	+	Chromosome
EC958_1664	0.371627	7.0083	2.91492e-05	0.00036602	uspE	100	b1333	stress-induced protein	1571503	1572435	-	Chromosome
EC958_1684	0.27741	9.15925	3.30736e-07	6.42929e-06	ydbH	99.43	b1381	predicted protein	1594415	1597036	+	Chromosome
EC958_1689	0.171692	11.7137	2.02599e-14	7.24058e-13	ydbA	66.27	b4492	-	1598648	1607146	+	Chromosome
EC958_1691	0.359078	7.08587	6.42482e-05	0.000749992	azoR	98.51	b1412	NADH-azoreductase, FMN-dependent	1608290	1608877	-	Chromosome
EC958_1701	0.282192	7.61008	7.15694e-06	0.000105225	ydcJ	97.54	b1423	predicted metalloenzyme	1620005	1621330	+	Chromosome
EC958_1706	0.30976	7.82813	3.84214e-05	0.000468519	tehA	99.09	b1429	potassium-tellurite ethidium and proflavin transporter	1625182	1626264	+	Chromosome
EC958_1714	0.310475	7.98473	1.78329e-08	3.98325e-07	ydcR	98.72	b1439	fused predicted DNA-binding transcriptional regulator/predicted amino transferase	1632528	1633916	+	Chromosome
EC958_1715	0.27892	8.39634	1.42717e-06	2.4333e-05	ydcS	98.16	b1440	polyhydroxybutyrate (PHB) synthase, ABC transporter periplasmic binding protein homolog	1634179	1635306	+	Chromosome
EC958_1719	0.225641	8.20696	1.8918e-06	3.16162e-05	patD	98.31	b1444	gamma-aminobutyraldehyde dehydrogenase	1638103	1639509	+	Chromosome
EC958_1725	0.275689	8.37545	3.14187e-09	7.52428e-08	yncD	97.57	b1451	predicted iron outer membrane transporter	1641853	1643937	-	Chromosome
EC958_1728	0.462328	6.25435	7.7159e-05	0.000876481	yhhI	98.41	b3484	predicted transposase	1647682	1648800	+	Chromosome
EC958_1735	0.291726	9.0097	3.70049e-08	7.95947e-07	narZ	99.28	b1468	nitrate reductase 2 (NRZ), alpha subunit	1654460	1658305	-	Chromosome
EC958_1737	0.299172	9.02836	1.13162e-16	4.61185e-15	yddG	98.98	b1473	aromatic amino acid exporter	1659956	1660819	-	Chromosome
EC958_1739	0.197001	9.16799	1.60907e-05	0.000220523	fdnG	99.38	b1474	formate dehydrogenase-N, alpha subunit, nitrate-inducible	1661705	1664098	+	Chromosome
EC958_1744	0.433539	7.15268	2.20438e-05	0.000291782	adhP	98.51	b1478	ethanol-active dehydrogenase/acetaldehyde-active reductase	1666456	1667478	-	Chromosome
EC958_1745	0.345734	8.21398	1.88402e-09	4.57387e-08	maeA	99.47	b1479	malate dehydrogenase, (decarboxylating, NAD-requiring) (malic enzyme)	1667600	1669306	-	Chromosome
EC958_1752	0.353331	8.66661	1.373e-17	6.19314e-16	dosP	98.87	b1489	oxygen sensor, c-di-GMP phosphodiesterase, heme-regulated; cold- and stationary phase-induced bioflim regulator	1670871	1673276	-	Chromosome
EC958_1755	0.304885	8.61218	9.32939e-14	3.16382e-12	gadC	99.61	b1492	glutamate:gamma-aminobutyric acid antiporter	1675286	1676803	-	Chromosome
EC958_1756	-0.991331	9.60846	2.01104e-181	3.11443e-178	gadB	100	b1493	glutamate decarboxylase B, PLP-dependent	1676977	1678428	-	Chromosome
EC958_1759	0.735703	5.97972	4.48615e-11	1.26319e-09	pqqL	97.77	b1494	predicted peptidase	1678739	1679530	-	Chromosome
EC958_1764	0.375564	8.45324	2.33499e-17	1.04311e-15	ydeP	99.6	b1501	predicted oxidoreductase	1684236	1686497	-	Chromosome
EC958_1765	0.815904	3.90393	6.25324e-05	0.000731802	ydeQ	96.71	b1502	predicted fimbrial-like adhesin protein	1686854	1687750	-	Chromosome
EC958_1768	0.287794	8.45756	2.45856e-10	6.49005e-09	1768	58	b4317	F9-type fimbriae outer membrane usher protein	1688888	1691521	-	Chromosome
EC958_1770	0.595054	5.69387	1.64908e-06	2.79622e-05	fimA	65.24	b4314	major type 1 subunit fimbrin (pilin)	1692653	1693246	-	Chromosome
EC958_1775	0.398171	6.53107	1.92126e-05	0.00025775	tam	94.84	b1519	trans-aconitate methyltransferase	1696023	1696763	+	Chromosome
EC958_1777	0.347876	7.31808	7.77136e-07	1.40489e-05	uxaB	99.59	b1521	altronate oxidoreductase, NAD-dependent	1697896	1699329	-	Chromosome
EC958_1778	0.38187	7.45174	5.88514e-08	1.22064e-06	yneF	98.73	b1522	predicted membrane-bound diguanylate cyclase	1699574	1700974	-	Chromosome
EC958_1780	0.423656	7.50788	3.94199e-08	8.43986e-07	glsB	100	b1524	glutaminase 2	1701490	1702398	-	Chromosome
EC958_1781	0.398114	8.02953	4.75731e-15	1.74035e-13	sad	99.13	b1525	succinate semialdehyde dehydrogenase, NAD(P)+-dependent	1702480	1703874	-	Chromosome
EC958_1782	0.499631	7.24606	9.49814e-13	3.02249e-11	yneJ	97.95	b1526	predicted DNA-binding transcriptional regulator	1703969	1704832	+	Chromosome
EC958_1783	0.383172	7.97937	3.64784e-13	1.19351e-11	ydeA	99.49	b1528	arabinose efflux transporter, arabinose-inducible	1705189	1706361	+	Chromosome
EC958_1784	0.369964	7.61358	1.63928e-07	3.31135e-06	marC	99.55	b1529	inner membrane protein, UPF0056 family	1706404	1707051	-	Chromosome
EC958_1785	0.732335	7.33797	1.00901e-15	3.87428e-14	marR	98.61	b1530	DNA-binding transcriptional repressor of multiple antibiotic resistance	1707281	1707697	+	Chromosome
EC958_1789	0.268404	8.71661	2.26497e-11	6.66015e-10	ydeE	97.72	b1534	predicted transporter	1709494	1710663	+	Chromosome
EC958_1790	0.27919	7.84291	2.57369e-06	4.15186e-05	ydeH	99.32	b1535	diguanylate cyclase, required for pgaD induction	1711122	1712000	-	Chromosome
EC958_1792	0.330694	8.9147	2.65962e-08	5.82858e-07	dcp	98.24	b1538	dipeptidyl carboxypeptidase II	1712519	1714612	-	Chromosome
EC958_1793	0.37774	6.7099	2.60491e-05	0.000338056	ydfG	99.19	b1539	malonic semialdehyde reductase, NADPH-dependent; L-allo-threonine dehydrogenase, NAD(P)-dependent; also oxidizes L-serine, D-serine, D-threonine and 3-hydroxyisobutyrate	1714686	1715429	+	Chromosome
EC958_1797	0.344635	8.32307	6.89454e-10	1.72215e-08	ydfJ	99.56	b4600	-	1718187	1719536	-	Chromosome
EC958_1799	0.328199	7.70489	5.01031e-08	1.0533e-06	rspA	99.75	b1581	bifunctional D-altronate/D-mannonate dehydratase	1720643	1721872	-	Chromosome
EC958_1803	0.364539	8.19754	3.0011e-10	7.8332e-09	ynfC	98.73	b1585	lipoprotein, UPF0257 family	1723463	1724191	-	Chromosome
EC958_1804	0.373991	6.70687	1.63787e-05	0.00022381	ynfD	96.04	b1586	predicted protein	1724239	1724568	+	Chromosome
EC958_1805	0.331804	8.51783	6.45101e-13	2.08135e-11	ynfE	98.89	b1587	putative selenate reductase, periplasmic	1724785	1727193	+	Chromosome
EC958_1811	0.45555	7.67655	2.86289e-14	1.01534e-12	clcB	98.56	b1592	H(+)/Cl(-) exchange transporter	1731119	1732417	+	Chromosome
EC958_1813	0.568472	7.19382	1.56641e-12	4.85171e-11	mlc	99.75	b1594	global DNA-binding transcriptional repressor; autorepressor; required for anaerobic growth on glucosamine	1733208	1734410	-	Chromosome
EC958_1815	0.274654	8.71765	1.1331e-09	2.8002e-08	ynfM	99.28	b1596	putative arabinose efflux transporter	1735563	1736798	+	Chromosome
EC958_1819	0.499167	6.74345	3.41013e-09	8.0834e-08	mdtJ	100	b1600	multidrug efflux system transporter	1739000	1739347	-	Chromosome
EC958_1820	0.384018	7.35	9.2049e-08	1.8923e-06	tqsA	99.71	b1601	pheromone AI-2 transporter	1739777	1740793	+	Chromosome
EC958_1821	0.280124	7.81294	3.92877e-06	6.06415e-05	pntB	99.78	b1602	pyridine nucleotide transhydrogenase, beta subunit	1740836	1742206	-	Chromosome
EC958_1822	0.386892	7.88552	4.17815e-11	1.18364e-09	pntA	99.61	b1603	pyridine nucleotide transhydrogenase, alpha subunit	1742235	1743803	-	Chromosome
EC958_1825	0.431354	6.70447	1.92024e-05	0.00025775	folM	98.33	b1606	dihydromonapterin reductase, NADPH-dependent; dihydrofolate reductase isozyme	1746840	1747544	+	Chromosome
EC958_1828	0.396849	7.01308	2.26854e-06	3.71113e-05	rstB	99.54	b1609	sensory histidine kinase in two-component regulatory system with RstA	1748746	1750029	+	Chromosome
EC958_1830	0.734788	7.92988	6.79677e-42	9.28758e-40	fumC	99.57	b1611	fumarate hydratase (fumarase C),aerobic Class II	1751049	1752434	-	Chromosome
EC958_1833	0.348248	7.22566	4.90419e-06	7.44603e-05	ydgA	99.2	b1614	conserved protein, DUF945 family	1755716	1757206	+	Chromosome
EC958_1834	0.333294	7.65237	2.505e-06	4.05513e-05	uidC	99.71	b1615	predicted outer membrane porin protein	1757269	1758315	-	Chromosome
EC958_1840	0.432945	7.6009	2.75534e-12	8.4777e-11	hdhA	98.43	b1619	7-alpha-hydroxysteroid dehydrogenase, NAD-dependent	1762963	1763712	-	Chromosome
EC958_1842	0.285475	7.85547	1.19529e-07	2.44639e-06	malX	99.06	b1621	fused maltose and glucose-specific PTS enzymes: IIB component, IIC component	1764841	1766619	+	Chromosome
EC958_1843	0.39371	7.68312	7.94615e-11	2.18449e-09	malY	98.71	b1622	bifunctional beta-cystathionase, PLP-dependent/ regulator of maltose regulon	1766647	1767801	+	Chromosome
EC958_1844	0.680281	6.75489	3.16608e-16	1.24658e-14	add	99.1	b1623	adenosine deaminase	1767923	1768906	+	Chromosome
EC958_1845	0.358135	7.137	2.04476e-06	3.39284e-05	ydgJ	99.13	b1624	predicted oxidoreductase	1768960	1770021	-	Chromosome
EC958_1846	0.481026	6.66584	4.37837e-07	8.30281e-06	blr	95.12	b4409	beta-lactam resistance membrane protein; divisome-associated protein	1770243	1770350	+	Chromosome
EC958_1849	0.55598	6.52663	1.01806e-09	2.52936e-08	rsxA	100	b1627	electron transport complex protein required for the reduction of SoxR	1771458	1772021	+	Chromosome
EC958_1850	1.00079	5.41111	2.36252e-07	4.6907e-06	rsxB	98.96	b1628	electron transport complex protein, iron-sulfur protein, required for the reduction of SoxR	1772039	1772599	+	Chromosome
EC958_1851	0.604212	7.90555	2.51205e-22	1.37306e-20	rsxC	97.3	b1629	electron transport complex protein required for the reduction of SoxR; predicted membrane-associated NADH oxidoreductase	1772610	1775012	+	Chromosome
EC958_1852	0.771109	7.04256	4.5166e-25	2.79788e-23	rsxD	98.3	b1630	electron transport complex protein required for the reduction of SoxR; predicted membrane protein	1775031	1776071	+	Chromosome
EC958_1853	0.756148	5.53877	4.70774e-09	1.10661e-07	rsxG	99.51	b1631	electron transport complex protein required for the reduction of SoxR	1776093	1776695	+	Chromosome
EC958_1854	0.87478	6.23959	4.25649e-15	1.58205e-13	rsxE	99.13	b1632	electron transport complex inner membrane NADH-quinone reductase required for the reduction of SoxR	1776717	1777394	+	Chromosome
EC958_1857	0.443148	7.8114	2.03512e-13	6.85157e-12	dtpA	99.6	b1634	dipeptide and tripeptide permease A	1778658	1780142	+	Chromosome
EC958_1863	0.309592	7.66874	4.17263e-06	6.39803e-05	anmK	99.46	b1640	anhydro-N-acetylmuramic acid kinase	1784382	1785473	-	Chromosome
EC958_1864	0.6805	6.68516	2.18579e-10	5.80296e-09	slyB	98.06	b1641	outer membrane lipoprotein	1785765	1786214	+	Chromosome
EC958_1865	0.537132	6.62106	7.96268e-09	1.83142e-07	slyA	99.31	b1642	DNA-binding transcriptional activator	1786279	1786701	-	Chromosome
EC958_1868	0.374513	8.21692	1.09431e-08	2.48008e-07	ydhK	99.1	b1645	predicted efflux protein (PET) component of YdhJK efflux pump	1788010	1790004	+	Chromosome
EC958_1873	0.301313	8.27881	2.55977e-07	5.06071e-06	nemA	99.73	b1650	chromate reductase, quinone reductase, FMN-linked; N-Ethylmaleimide reductase; old yellow enzyme	1792548	1793627	+	Chromosome
EC958_1875	0.737293	4.20201	7.61519e-05	0.000867161	rnt	99.07	b1652	ribonuclease T (RNase T)	1794236	1794865	+	Chromosome
EC958_1882	0.277786	7.61314	3.841e-06	5.94844e-05	ydhC	99.26	b1660	putative arabinose efflux transporter	1801409	1802602	+	Chromosome
EC958_1883	0.620672	7.50148	2.40912e-22	1.33247e-20	cfa	100	b1661	cyclopropane fatty acyl phospholipid synthase (unsaturated-phospholipid methyltransferase)	1802911	1804041	+	Chromosome
EC958_1886	0.314031	7.24733	5.09781e-06	7.7148e-05	ydhQ	98.8	b1664	conserved protein	1806369	1807607	-	Chromosome
EC958_1888	0.256893	8.16978	6.39503e-06	9.52285e-05	ydhS	97	b1668	conserved protein with FAD/NAD(P)-binding domain	1808630	1810216	+	Chromosome
EC958_1889	0.391688	6.38573	8.20395e-05	0.000925135	ydhT	97.41	b1669	conserved protein	1810246	1811040	-	Chromosome
EC958_1890	0.354174	6.87386	1.71172e-05	0.000232534	ydhU	96.93	b1670	predicted cytochrome	1811062	1811829	-	Chromosome
EC958_1893	0.325334	8.28748	1.29091e-10	3.48695e-09	ydhV	99.86	b1673	predicted oxidoreductase	1813227	1815395	-	Chromosome
EC958_1896	0.685332	6.77306	2.89403e-15	1.08433e-13	pykF	100	b1676	pyruvate kinase I	1817198	1818592	+	Chromosome
EC958_1897	0.519235	5.79767	7.10436e-05	0.000819029	lpp	100	b1677	murein lipoprotein	1818921	1819139	+	Chromosome
EC958_1900	0.330256	7.98423	4.71607e-09	1.10661e-07	sufS	99.26	b1680	cysteine desulfurase, stimulated by SufE; selenocysteine lyase, PLP-dependent	1820801	1822003	-	Chromosome
EC958_1901	0.277874	7.64498	4.88723e-05	0.000582207	sufD	97.4	b1681	component of SufBCD Fe-S cluster assembly scaffold	1822018	1823271	-	Chromosome
EC958_1907	0.224289	8.49221	9.33838e-07	1.63721e-05	ydiJ	99.51	b1687	predicted FAD-linked oxidoreductase	1827128	1830166	-	Chromosome
EC958_1908	0.337798	7.11927	3.78929e-06	5.88797e-05	ydiK	99.73	b1688	inner membrane protein, UPF0118 family	1830398	1831492	+	Chromosome
EC958_1909	0.634238	5.74621	4.76543e-07	8.89164e-06	ydiL	97.46	b1689	conserved protein	1831912	1832277	+	Chromosome
EC958_1918	0.360464	6.55876	7.90974e-05	0.000896309	ydiQ	97.64	b1697	predicted electron transfer flavoprotein subunit	1840924	1841691	+	Chromosome
EC958_1922	0.22177	8.40098	8.80053e-07	1.56656e-05	fadK	98.54	b1701	short chain acyl-CoA synthetase, anaerobic	1844304	1845986	+	Chromosome
EC958_1923	0.316399	8.60126	6.60806e-12	1.99357e-10	ppsA	99.87	b1702	phosphoenolpyruvate synthase	1846061	1848421	-	Chromosome
EC958_1947	0.426719	6.98444	1.29663e-05	0.000180363	yniA	99.65	b1725	predicted phosphotransferase/kinase	1868247	1869089	+	Chromosome
EC958_1948	0.501804	6.74132	2.04388e-06	3.39284e-05	yniB	99.44	b1726	predicted inner membrane protein	1869148	1869666	-	Chromosome
EC958_1951	0.515918	7.01075	5.89182e-10	1.48768e-08	ydjN	99.35	b1729	predicted transporter	1871386	1872759	+	Chromosome
EC958_1953	0.254571	8.22973	4.51008e-07	8.5065e-06	katE	98.67	b1732	catalase HPII, heme d-containing	1873270	1875513	+	Chromosome
EC958_1955	0.320263	8.1349	3.37204e-10	8.70361e-09	chbF	98.89	b1734	phospho-chitobiase; general 6-phospho-beta-glucosidase activity	1876349	1877683	-	Chromosome
EC958_1958	0.331502	7.27796	1.7599e-06	2.9625e-05	chbC	99.56	b1737	N,N'-diacetylchitobiose-specific enzyme IIC component of PTS	1879055	1880395	-	Chromosome
EC958_1963	0.373366	6.69213	3.61986e-05	0.000446097	spy	98.76	b1743	periplasmic ATP-independent protein refolding chaperone, stress-induced	1884339	1884806	-	Chromosome
EC958_1965	0.382439	7.32252	3.05949e-05	0.000383137	astB	97.54	b1745	succinylarginine dihydrolase	1886115	1887440	-	Chromosome
EC958_1966	0.253338	7.99109	8.906e-07	1.57929e-05	astD	97.15	b1746	succinylglutamic semialdehyde dehydrogenase	1887455	1888915	-	Chromosome
EC958_1977	0.403015	6.72334	1.96621e-05	0.000262501	ynjD	96.31	b1756	predicted transporter subunit: ATP-binding component of ABC superfamily	1897912	1898580	+	Chromosome
EC958_1978	0.343389	7.34601	8.42717e-07	1.51168e-05	ynjE	98.39	b1757	IscS specificity factor for molybdenum cofactor biosynthesis; probable alternate MoaD transpersulfidase; weak thiosulfate:cyanide sulfurtransferase; rhodanese-like protein	1898650	1899954	+	Chromosome
EC958_1983	0.313964	7.7204	4.07186e-07	7.78512e-06	topB	97.39	b1763	DNA topoisomerase III	1902989	1904926	-	Chromosome
EC958_1984	0.408715	6.67922	5.90353e-06	8.85177e-05	selD	99.42	b1764	selenophosphate synthase	1904949	1905980	-	Chromosome
EC958_1986	0.383497	7.99419	8.70902e-14	2.97515e-12	sppA	99.19	b1766	protease IV (signal peptide peptidase)	1906821	1908659	+	Chromosome
EC958_1995	0.525224	5.70474	3.24999e-05	0.000402993	ydjI	99.28	b1773	predicted aldolase	1915709	1916527	-	Chromosome
EC958_1997	0.234369	8.9352	9.05929e-07	1.5943e-05	ydjK	100	b1775	predicted transporter	1917626	1918987	-	Chromosome
EC958_2002	0.442103	6.42271	5.30044e-06	7.9954e-05	yeaD	97.96	b1780	conserved protein	1922626	1923492	+	Chromosome
EC958_2006	0.381244	6.70768	7.86182e-06	0.000113788	yeaH	99.77	b1784	UPF0229 family protein	1927734	1928999	+	Chromosome
EC958_2008	0.188265	8.5492	2.38174e-05	0.000312586	yeaJ	99.4	b1786	predicted diguanylate cyclase	1930640	1932292	+	Chromosome
EC958_2022	0.453012	6.57565	2.74071e-06	4.40599e-05	rnd	99.47	b1804	ribonuclease D	1940081	1941190	-	Chromosome
EC958_2023	0.303873	7.97632	6.13366e-09	1.42485e-07	fadD	100	b1805	acyl-CoA synthetase (long-chain-fatty-acid--CoA ligase)	1941278	1943011	-	Chromosome
EC958_2026	0.253307	8.03776	1.12144e-06	1.95139e-05	yoaA	99.37	b1808	conserved protein with nucleoside triphosphate hydrolase domain	1944542	1946434	-	Chromosome
EC958_2034	0.424601	6.72766	7.74713e-07	1.40489e-05	yoaE	100	b1816	fused predicted membrane protein/conserved protein	1953246	1954784	-	Chromosome
EC958_2035	-0.284492	7.36028	2.36452e-05	0.000311206	manX	99.38	b1817	fused mannose-specific PTS enzymes: IIA component/IIB component	1955266	1956219	+	Chromosome
EC958_2042	0.47063	6.16184	1.00524e-05	0.000143262	yobF	100	b1824	predicted protein	1960666	1960791	-	Chromosome
EC958_2046	-0.827336	6.00352	2.09261e-06	3.44762e-05	kdgR	98.86	b1827	DNA-binding transcriptional regulator f kdgK, kdgT, eda	1962526	1963299	-	Chromosome
EC958_2053	0.232222	8.75316	1.82089e-08	4.04777e-07	yebT	99.54	b1834	conserved protein	1970686	1973343	+	Chromosome
EC958_2108	0.266183	8.22597	1.20069e-07	2.44667e-06	tar	99.28	b1886	methyl-accepting chemotaxis protein II	2023377	2025041	-	Chromosome
EC958_2116	0.204411	8.76307	3.54894e-07	6.87016e-06	otsA	99.58	b1896	trehalose-6-phosphate synthase	2031759	2033174	-	Chromosome
EC958_2131	0.262877	8.14342	3.90888e-07	7.5044e-06	2131	20.62	b1368	hypothetical protein	2046095	2047717	-	Chromosome
EC958_2181	0.440702	6.55225	1.74614e-05	0.00023583	uvrY	99.54	b1914	DNA-binding response regulator in two-component regulatory system with BarA	2088872	2089510	-	Chromosome
EC958_2239	0.327111	7.76838	5.84043e-09	1.36355e-07	2239	31.71	b1697	hypothetical protein	2139048	2139734	-	Chromosome
EC958_2249	0.314426	7.23999	5.92531e-06	8.85177e-05	2249	23.84	b4072	putative minor tail protein	2148614	2149294	-	Chromosome
EC958_2251	0.153945	9.55667	4.68669e-05	0.000564102	2251	24.2	b3613	phage tail tape-measure protein	2149646	2152855	-	Chromosome
EC958_2272	-0.505627	7.03663	4.55042e-08	9.65355e-07	2272	32	b2466	hypothetical protein	2170487	2170645	-	Chromosome
EC958_2273	-0.940068	4.25709	2.47672e-06	4.02337e-05	2273	32.56	b3243	hypothetical protein	2170656	2170820	-	Chromosome
EC958_2274	-0.99972	7.43876	1.10377e-39	1.42448e-37	2274	33.33	b2510	hypothetical protein	2170932	2171270	-	Chromosome
EC958_2275	-0.88786	7.35162	1.34486e-31	1.09618e-29	2275	42	b2049	hypothetical protein	2171346	2171750	-	Chromosome
EC958_2289	0.164407	9.89949	1.29123e-05	0.000180152	2289	26.66	b0586	putative peptide synthetase-like protein	2189920	2196027	+	Chromosome
EC958_2297	0.36994	6.59008	4.15482e-05	0.000504002	yeeJ	82.23	b1978	putative adhesin	2212786	2214030	+	Chromosome
EC958_2298	0.2918	7.31747	2.13194e-05	0.000283	yeeJ	83.11	b1978	putative adhesin	2214268	2214726	+	Chromosome
EC958_2325	-0.332305	7.19625	2.78836e-05	0.000354924	2325	32.14	b1233	hypothetical protein	2246007	2246399	-	Chromosome
EC958_2326	-0.705185	6.97484	3.37031e-17	1.41067e-15	2326	40.41	b0277	hypothetical protein	2246972	2247559	-	Chromosome
EC958_2338	-0.524361	7.36056	4.46882e-15	1.64779e-13	yeeP	91.57	b1999	-	2263102	2263518	+	Chromosome
EC958_2340	-0.584745	7.90672	5.07644e-16	1.98195e-14	yafX	66.88	b0248	CP4-6 prophage; predicted protein	2275779	2276306	+	Chromosome
EC958_2342	-0.705162	7.35875	4.5388e-20	2.21971e-18	yeeS	97.97	b2002	CP4-44 prophage; predicted DNA repair protein	2276340	2276798	+	Chromosome
EC958_2343	-0.783476	7.1622	1.07482e-24	6.57056e-23	yeeT	97.26	b2003	CP4-44 prophage; predicted protein	2276879	2277082	+	Chromosome
EC958_2345	-0.71111	7.29092	1.24533e-18	5.84424e-17	cbeA	92.62	b2004	CP4-44 prophage; cytoskeleton bundling-enhancing factor A; CbtA antitoxin	2277779	2278129	+	Chromosome
EC958_2346	-0.455464	7.03484	5.43622e-08	1.13769e-06	cbtA	99.19	b2005	CP4-44 prophage; toxin of the YeeV-YeeU toxin-antitoxin system	2278236	2278592	+	Chromosome
EC958_2370	-0.538621	6.60123	1.52092e-08	3.4302e-07	gnd	99.57	b2029	6-phosphogluconate dehydrogenase, decarboxylating	2299879	2301267	-	Chromosome
EC958_2378	0.74756	6.85305	2.82634e-17	1.22721e-15	rfbC	65.75	b2038	dTDP-4-deoxyrhamnose-3,5-epimerase	2308567	2309091	-	Chromosome
EC958_2379	0.226448	9.86427	3.16137e-09	7.53216e-08	rfbA	94.83	b2039	glucose-1-phosphate thymidylyltransferase	2309114	2309974	-	Chromosome
EC958_2380	0.645677	9.7155	2.5491e-86	1.07665e-83	rfbD	96.32	b2040	dTDP-4-dehydrorhamnose reductase subunit, NAD(P)-binding, of dTDP-L-rhamnose synthase	2310050	2310931	-	Chromosome
EC958_2381	0.30512	9.67722	1.35171e-20	6.82613e-19	rfbB	95.84	b2041	dTDP-glucose 4,6 dehydratase, NAD(P)-binding	2310949	2312016	-	Chromosome
EC958_2404	-0.674948	7.10847	7.47659e-14	2.57306e-12	asmA	99.84	b2064	predicted assembly protein	2339215	2341050	-	Chromosome
EC958_2417	0.34301	6.81918	2.70472e-05	0.000347131	baeS	95.93	b2078	sensory histidine kinase in two-component regulatory system with BaeR	2361588	2362973	+	Chromosome
EC958_2481	0.857552	7.36617	1.50278e-34	1.39638e-32	sanA	100	b2144	vancomycin high temperature exclusion protein; mutants have a defective envelope more permeable to vancomycin at 42 degrees	2434737	2435438	+	Chromosome
EC958_2483	0.221912	8.18007	8.88214e-06	0.000128157	preT	96.36	b2146	dihydropyrimidine dehydrogenase, NADH-dependent, subunit N	2435892	2437112	+	Chromosome
EC958_2512	-0.690285	6.25446	6.70908e-10	1.68489e-08	lpxT	99.16	b2174	lipid A 1-diphosphate synthase; undecaprenyl pyrophosphate:lipid A 1-phosphate phosphotransferase	2469516	2470247	+	Chromosome
EC958_2526	-2.27646	3.60248	3.76772e-12	1.15163e-10	yejM	100	b2188	predicted hydrolase, inner membrane	2485076	2486818	+	Chromosome
EC958_2551	0.354382	7.15591	8.90289e-05	0.000999103	apbE	98.01	b2214	putative flavin transferase, lipoprotein required for thiamine synthesis	2507599	2508636	-	Chromosome
EC958_2575	0.114966	10.3085	5.78882e-05	0.000679163	glpQ	98.88	b2239	periplasmic glycerophosphodiester phosphodiesterase	2546672	2547730	-	Chromosome
EC958_2625	-0.733007	8.18826	2.54705e-41	3.38103e-39	alaA	100	b2290	valine-pyruvate aminotransferase 2	2600551	2601750	+	Chromosome
EC958_2632	0.983329	5.44622	3.04715e-13	1.00405e-11	ackA	100	b2296	acetate kinase A and propionate kinase 2	2606460	2607644	+	Chromosome
EC958_2633	1.14107	6.11129	2.24045e-20	1.10736e-18	pta	99.44	b2297	phosphate acetyltransferase	2607737	2609863	+	Chromosome
EC958_2652	-0.39667	6.73688	3.66963e-06	5.77726e-05	dedA	96.35	b2317	conserved inner membrane protein	2626278	2626919	-	Chromosome
EC958_2678	0.165749	9.09013	2.66449e-05	0.000344825	fadL	76.87	b2344	long-chain fatty acid outer membrane transporter	2653346	2654674	+	Chromosome
EC958_2695	-0.290292	7.53139	7.27165e-06	0.000106574	dsdA	99.32	b2366	D-serine dehydratase	2670542	2671852	+	Chromosome
EC958_2814	-4.18563	3.41654	2.12846e-31	1.70497e-29	guaA	99.81	b2507	GMP synthetase (glutamine aminotransferase)	2796837	2798396	-	Chromosome
EC958_2815	-2.47999	5.36845	4.95546e-51	8.85503e-49	guaB	99.8	b2508	IMP dehydrogenase	2798483	2800000	-	Chromosome
EC958_2826	-0.394205	6.61934	7.55861e-05	0.000865153	rodZ	94.07	b2516	cytoskeletal protein required for MreB assembly	2819376	2820365	-	Chromosome
EC958_2829	0.195445	8.56496	1.0378e-05	0.00014745	pbpC	97.89	b2519	penicillin-binding protein PBP1C murein transglycosylase; inactive transpeptidase domain	2822552	2824810	-	Chromosome
EC958_2830	0.235163	10.1172	1.1919e-14	4.29268e-13	yfhM	97.82	b2520	conserved protein	2824865	2829808	-	Chromosome
EC958_2876	0.501203	5.83179	2.74097e-05	0.00034985	rseC	99.37	b2570	RseC protein involved in reduction of the SoxR iron-sulfur cluster	2878987	2879448	-	Chromosome
EC958_2897	-0.268148	7.92685	5.55059e-07	1.02741e-05	yfiH	97.53	b2593	conserved protein, UPF0124 family	2905725	2906438	-	Chromosome
EC958_2920	0.497121	5.84649	3.83032e-05	0.000468306	ratB	98.96	b2618	conserved protein, UPF0125 family	2925314	2925604	-	Chromosome
EC958_2922	0.539423	5.68987	1.69274e-05	0.000230629	smpB	100	b2620	trans-translation protein	2926202	2926666	+	Chromosome
EC958_2947	0.422584	7.32145	2.42055e-06	3.94592e-05	ygaZ	99.59	b2682	probable L-valine exporter, norvaline resistance	2948582	2949301	+	Chromosome
EC958_2949	0.684213	5.58115	6.46601e-06	9.59778e-05	mprA	99.43	b2684	DNA-binding transcriptional repressor of microcin B17 synthesis and multidrug efflux	2949735	2950247	+	Chromosome
EC958_3045	0.309141	7.83069	3.096e-08	6.69023e-07	fruR-2	31.34	b0080	sucrose operon repressor	3040406	3041395	+	Chromosome
EC958_3051	-2.37873	8.32072	0	0	relA	100	b2784	(p)ppGpp synthetase I/GTP pyrophosphokinase	3047533	3049749	-	Chromosome
EC958_3053	0.136594	11.1745	4.78686e-07	8.8959e-06	barA	99.78	b2786	hybrid sensory histidine kinase, in two-component regulatory system with UvrY	3051173	3053911	+	Chromosome
EC958_3119	-1.18182	7.06918	8.9349e-51	1.53746e-48	recD	99.34	b2819	exonuclease V (RecBCD complex), alpha chain	3134020	3135828	-	Chromosome
EC958_3145	-0.143126	9.57871	7.59674e-05	0.000867161	yqeG	100	b2845	predicted transporter	3169234	3170445	+	Chromosome
EC958_3176	-0.559461	5.687	1.37994e-05	0.00019138	xerD	100	b2894	site-specific tyrosine recombinase	3210461	3211339	-	Chromosome
EC958_3177	0.540305	6.21253	7.66405e-06	0.000111621	fldB	100	b2895	flavodoxin 2	3211469	3211972	+	Chromosome
EC958_3193	-1.27275	7.03791	3.01619e-59	6.36964e-57	serA	100	b2913	D-3-phosphoglycerate dehydrogenase	3227772	3228986	-	Chromosome
EC958_3196	-0.536849	6.05853	3.6799e-06	5.77726e-05	argP	100	b2916	DNA-binding transcriptional activator, replication initiation inhibitor	3230280	3231221	+	Chromosome
EC958_3220	0.960783	5.10146	4.73325e-08	9.99577e-07	tktA	99.7	b2935	transketolase 1, thiamin-binding	3250008	3252011	-	Chromosome
EC958_3271	-0.558415	8.37697	9.261e-28	6.51919e-26	iucA	23.84	b0401	aerobactin siderophore biosynthesis protein	3299816	3301522	+	Chromosome
EC958_3272	-0.395368	8.16676	1.06396e-11	3.16868e-10	iucB	24.22	b0809	aerobactin siderophore biosynthesis protein, N(6)-hydroxylysine acetylase	3301541	3302470	+	Chromosome
EC958_3273	-0.379917	8.61096	3.25946e-17	1.38931e-15	iucC	21.94	b0414	aerobactin siderophore biosynthesis protein	3302488	3304212	+	Chromosome
EC958_3274	-0.454298	9.44606	8.44007e-31	6.42829e-29	iucD	27.93	b2711	L-lysine 6-monooxygenase	3304227	3305486	+	Chromosome
EC958_3313	-0.182935	8.75107	3.71859e-06	5.81702e-05	yeeP	97.81	b1999	-	3345071	3345925	+	Chromosome
EC958_3314	-0.150657	10.0397	4.24071e-08	9.03777e-07	flu	88.16	b2000	CP4-44 prophage; antigen 43 (Ag43) phase-variable biofilm formation autotransporter	3346271	3349378	+	Chromosome
EC958_3333	0.381081	9.81327	6.51156e-34	5.81783e-32	kpsF	41.04	b3197	polysialic acid capsule synthesis protein KpsF	3363470	3364471	+	Chromosome
EC958_3334	0.507582	8.36771	6.99122e-19	3.31441e-17	kpsE	17.89	b2060	polysialic acid capsule synthesis protein KpsE	3364561	3365691	+	Chromosome
EC958_3335	0.518538	8.91688	3.79978e-36	3.75612e-34	kpsD	24.71	b0983	polysialic acid transport protein KpsD	3365730	3367391	+	Chromosome
EC958_3337	0.595208	10.0283	4.96021e-88	2.30451e-85	kpsC	25.35	b2093	capsule polysaccharide export protein KpsC	3368156	3370165	+	Chromosome
EC958_3338	0.581606	8.72711	1.18389e-44	1.83345e-42	kpsS	26.52	b4339	polysialic acid capsule synthesis protein KpsS	3370218	3371396	+	Chromosome
EC958_3340	0.693797	5.61849	2.17361e-07	4.33417e-06	3340	28.22	b1271	hypothetical protein	3372768	3374207	-	Chromosome
EC958_3342	0.519512	6.20148	2.16935e-06	3.56141e-05	kpsT	28.38	b4391	KpsT protein	3377785	3378438	-	Chromosome
EC958_3343	0.426215	7.95922	1.44745e-16	5.84771e-15	kpsM	21.72	b0128	polysialic acid transport protein KpsM	3378453	3379211	-	Chromosome
EC958_3400	-0.693042	8.32891	8.47657e-49	1.358e-46	metC	99.24	b3008	cystathionine beta-lyase, PLP-dependent	3436821	3438125	+	Chromosome
EC958_3422	-1.57491	7.34855	4.05151e-104	2.35292e-101	qseC	98.66	b3026	quorum sensing sensory histidine kinase in two-component regulatory system with QseB	3461967	3463298	+	Chromosome
EC958_3525	-0.524732	7.67606	6.64027e-14	2.3196e-12	garK	98.95	b3124	glycerate kinase I	3570646	3571854	-	Chromosome
EC958_3526	-0.284808	7.51112	7.7176e-06	0.00011205	garR	99.66	b3125	tartronate semialdehyde reductase	3571888	3572769	-	Chromosome
EC958_3534	-0.255594	8.22986	1.3024e-06	2.23283e-05	kbaZ	98.83	b3132	tagatose 6-phosphate aldolase 1, kbaZ subunit	3578935	3580197	+	Chromosome
EC958_3547	0.174006	9.08456	3.79596e-05	0.000465331	lpoA	98.82	b3147	conserved protein	3590310	3592358	+	Chromosome
EC958_3549	-0.392055	6.69831	1.92508e-05	0.00025775	diaA	100	b3149	DnaA initiator-associating factor for replication initiation	3592749	3593321	+	Chromosome
EC958_3563	0.417328	7.4332	1.50806e-10	4.04996e-09	deaD	100	b3162	ATP-dependent RNA helicase	3602910	3604847	-	Chromosome
EC958_3573	-1.46818	8.00405	3.50558e-116	2.3267e-113	argG	100	b3172	argininosuccinate synthetase	3615576	3616901	+	Chromosome
EC958_3577	-1.32461	6.81923	7.84426e-49	1.30159e-46	folP	99.29	b3177	7,8-dihydropteroate synthase	3621000	3621896	-	Chromosome
EC958_3579	1.241	2.5763	5.37055e-05	0.00063652	rlmE	100	b3179	23S rRNA U2552 2'-O-ribose methyltransferase, SAM-dependent	3623972	3624583	-	Chromosome
EC958_3607	-0.493271	6.70921	2.16903e-08	4.77599e-07	yrbL	100	b3207	predicted protein	3645248	3645862	+	Chromosome
EC958_3610	1.40538	8.05137	2.33082e-158	2.70725e-155	arcB	99.87	b3210	aerobic respiration control sensor histidine protein kinase, cognate to two-component response regulators ArcA and RssB	3647485	3649803	-	Chromosome
EC958_3612	-0.411944	10.2767	2.52742e-30	1.89393e-28	gltB	99.73	b3212	glutamate synthase, large subunit	3651413	3655963	+	Chromosome
EC958_3613	-0.428323	8.45225	3.58024e-21	1.86896e-19	gltD	99.79	b3213	glutamate synthase, 4Fe-4S protein, small subunit	3655994	3657394	+	Chromosome
EC958_3625	-0.542064	6.20707	4.5224e-07	8.5065e-06	yhcB	100	b3233	conserved protein	3666976	3667356	+	Chromosome
EC958_3637	0.579673	10.2585	4.61401e-71	1.26098e-68	yhdP	98.64	b4472	conserved membrane protein, predicted transporter	3678955	3682689	-	Chromosome
EC958_3638	-0.349217	8.02834	7.83003e-12	2.34699e-10	rng	100	b3247	ribonuclease G	3682823	3684292	-	Chromosome
EC958_3643	-0.161304	9.50107	9.22896e-06	0.000132748	csrD	97.99	b3252	targeting factor for csrBC sRNA degradation	3687889	3689811	-	Chromosome
EC958_3656	-0.457492	6.83579	3.00652e-08	6.52724e-07	3656	24.81	b2707	hypothetical protein	3700552	3701364	+	Chromosome
EC958_3661	0.327324	7.59693	1.6278e-07	3.30251e-06	dusB	100	b3260	tRNA-dihydrouridine synthase B	3705347	3706294	+	Chromosome
EC958_3683	-0.689298	7.02131	6.94069e-19	3.31441e-17	trkA	100	b3290	NAD-binding component of TrK potassium transporter	3731436	3732794	+	Chromosome
EC958_3745	0.252828	7.80085	3.93834e-05	0.000478993	slyD	100	b3349	FKBP-type peptidyl prolyl cis-trans isomerase (rotamase)	3772831	3773403	-	Chromosome
EC958_3756	-0.294405	8.55128	7.15435e-11	1.97852e-09	argD	99.51	b3359	bifunctional acetylornithine aminotransferase/ succinyldiaminopimelate aminotransferase	3783884	3785086	-	Chromosome
EC958_3787	0.297008	9.99904	1.59217e-22	9.021e-21	mrcA	99.41	b3396	fused penicillin-binding protein 1a: murein transglycosylase/murein transpeptidase	3812438	3814996	+	Chromosome
EC958_3799	-0.390773	7.18368	7.41446e-06	0.000108326	ompR	100	b3405	DNA-binding response regulator in two-component regulatory system with EnvZ	3827027	3827728	-	Chromosome
EC958_3809	-0.151567	9.01653	2.41508e-05	0.000316069	gntT	100	b3415	gluconate transporter, high-affinity GNT I system	3837265	3838563	+	Chromosome
EC958_3833	-0.254094	7.98268	2.08903e-06	3.44762e-05	gntR	100	b3438	DNA-binding transcriptional repressor	3871177	3872154	-	Chromosome
EC958_3856	0.406284	7.57798	4.63178e-10	1.18891e-08	ftsX	99.72	b3462	predicted transporter subunit: membrane component of ABC superfamily	3891696	3892763	-	Chromosome
EC958_3857	0.429595	7.29368	1.17486e-09	2.88804e-08	ftsE	100	b3463	predicted transporter subunit: ATP-binding component of ABC superfamily	3892747	3893397	-	Chromosome
EC958_3863	-0.239985	9.09618	3.63344e-11	1.04204e-09	zntA	98.36	b3469	zinc, cobalt and lead efflux system	3897122	3899302	+	Chromosome
EC958_3896	0.242338	7.95799	5.91842e-06	8.85177e-05	gor	98.89	b3500	glutathione oxidoreductase	3932263	3933597	+	Chromosome
EC958_3901	-0.179063	8.44423	4.76051e-05	0.000570034	dctR	98.3	b3507	predicted DNA-binding transcriptional regulator	3936417	3936929	+	Chromosome
EC958_3967	-0.126602	10.4209	4.51972e-06	6.90743e-05	wecH	97.28	b3561	O-acetyltransferase for enterobacterial common antigen (ECA)	4016009	4016986	+	Chromosome
EC958_3981	-1.01592	7.15097	3.04585e-38	3.8246e-36	plaR	99.65	b3574	DNA-binding transcriptional repressor of yiaK-S operon	4031605	4032435	-	Chromosome
EC958_4004	-0.501078	7.73656	6.42336e-16	2.48691e-14	mtlD	99.21	b3600	mannitol-1-phosphate dehydrogenase, NAD-dependent	4058959	4060089	+	Chromosome
EC958_4005	-0.443813	6.48589	6.79476e-06	0.000100537	mtlR	100	b3601	mannitol operon repressor	4060107	4060676	+	Chromosome
EC958_4032	-1.02913	3.50506	2.72225e-05	0.000348418	waaY	97.84	b3625	lipopolysaccharide core biosynthesis protein	4089083	4089763	-	Chromosome
EC958_4035	0.423843	7.87735	3.12248e-11	9.06689e-10	waaB	93.04	b3628	UDP-D-galactose:(glucosyl)lipopolysaccharide-1, 6-D-galactosyltransferase	4091874	4092935	-	Chromosome
EC958_4039	-0.729626	7.21177	9.55204e-24	5.68959e-22	waaQ	73.19	b3632	lipopolysaccharide core biosynthesis protein	4095880	4096920	-	Chromosome
EC958_4057	-0.563218	6.75995	3.36662e-11	9.7151e-10	spoT	99.86	b3650	bifunctional (p)ppGpp synthetase II/ guanosine-3',5'-bis pyrophosphate 3'-pyrophosphohydrolase	4110130	4112220	+	Chromosome
EC958_4082	-0.173756	10.4143	3.13001e-09	7.52428e-08	4082	26.17	b1466	ATPase-like protein	4143226	4146849	+	Chromosome
EC958_4085	-0.204702	8.74667	1.95969e-07	3.94143e-06	4085	30.23	b3032	hypothetical protein	4150695	4153274	+	Chromosome
EC958_4102	-0.135641	9.97664	2.69148e-05	0.000347131	afaA	29.79	b0581	Afa fimbriae transcription regulator	4170290	4170577	-	Chromosome
EC958_4111	-0.118502	10.8341	9.02478e-07	1.59426e-05	4111	25.34	b0962	hypothetical protein	4177847	4180678	-	Chromosome
EC958_4166	-0.284435	7.33905	4.71979e-05	0.000566619	dgoA	98.54	b4477	2-oxo-3-deoxygalactonate 6-phosphate aldolase	4231588	4232187	-	Chromosome
EC958_4173	-0.212351	8.24206	1.08018e-05	0.000152076	recF	100	b3700	gap repair protein	4238643	4239698	-	Chromosome
EC958_4205	-0.749992	6.04155	9.06609e-11	2.47771e-09	atpD	100	b3732	F1 sector of membrane-bound ATP synthase, beta subunit	4274391	4275755	-	Chromosome
EC958_4206	-0.754228	5.05086	9.34429e-06	0.000133992	atpG	100	b3733	F1 sector of membrane-bound ATP synthase, gamma subunit	4275800	4276645	-	Chromosome
EC958_4207	-0.833513	6.44903	3.57632e-17	1.48354e-15	atpA	100	b3734	F1 sector of membrane-bound ATP synthase, alpha subunit	4276714	4278237	-	Chromosome
EC958_4208	-0.671266	4.71863	8.26663e-05	0.000929946	atpH	100	b3735	F1 sector of membrane-bound ATP synthase, delta subunit	4278268	4278783	-	Chromosome
EC958_4210	-0.819719	4.31377	2.91347e-05	0.00036602	atpE	100	b3737	F0 sector of membrane-bound ATP synthase, subunit c	4279348	4279569	-	Chromosome
EC958_4211	-0.838223	5.51005	1.73768e-08	3.90012e-07	atpB	99.63	b3738	F0 sector of membrane-bound ATP synthase, subunit a	4279634	4280431	-	Chromosome
EC958_4216	-0.581622	6.96712	1.28328e-12	4.00142e-11	asnC	100	b3743	DNA-binding transcriptional dual regulator	4284943	4285383	-	Chromosome
EC958_4217	-0.209333	8.81325	3.01942e-07	5.91908e-06	asnA	99.7	b3744	asparagine synthetase A	4285553	4286527	+	Chromosome
EC958_4232	-0.424511	9.04672	5.4411e-32	4.51417e-30	ilvG	98.18	b4488	-	4308966	4310594	+	Chromosome
EC958_4234	-0.843212	8.30096	3.57544e-69	9.22861e-67	ilvE	100	b3770	branched-chain amino-acid aminotransferase	4310892	4311803	+	Chromosome
EC958_4235	-0.633544	8.86427	1.66957e-55	3.37254e-53	ilvD	98.86	b3771	dihydroxyacid dehydratase	4311886	4313718	+	Chromosome
EC958_4236	-0.218764	8.97384	6.82229e-05	0.000790433	ilvA	99.61	b3772	threonine deaminase	4313736	4315265	+	Chromosome
EC958_4237	-0.509508	8.29113	1.719e-21	9.07552e-20	ilvY	98.31	b3773	DNA-binding transcriptional dual regulator	4315280	4316236	-	Chromosome
EC958_4238	-0.543442	9.11807	4.37204e-44	6.34765e-42	ilvC	99.39	b3774	ketol-acid reductoisomerase, NAD(P)-binding	4316170	4317777	+	Chromosome
EC958_4241	-0.420234	8.81551	2.99714e-27	2.04775e-25	gpp	98.99	b3779	guanosine pentaphosphatase/exopolyphosphatase	4320277	4321752	-	Chromosome
EC958_4247	-0.451698	8.55277	1.62485e-27	1.12672e-25	wzzE	99.43	b3785	Entobacterial Common Antigen (ECA) polysaccharide chain length modulation protein	4326560	4327591	+	Chromosome
EC958_4248	-0.883376	8.24199	1.73253e-65	4.23649e-63	wecB	99.73	b3786	UDP-N-acetyl glucosamine-2-epimerase	4327623	4328777	+	Chromosome
EC958_4249	-0.87429	8.53004	8.60005e-84	3.07353e-81	wecC	99.52	b3787	UDP-N-acetyl-D-mannosaminuronic acid dehydrogenase	4328792	4330036	+	Chromosome
EC958_4252	-0.877214	7.18464	6.65442e-28	4.75637e-26	wecD	96.88	b3790	TDP-fucosamine acetyltransferase	4331999	4332655	+	Chromosome
EC958_4253	-0.802546	8.18179	2.65043e-36	2.67694e-34	wecE	99.47	b3791	TDP-4-oxo-6-deoxy-D-glucose transaminase	4332678	4333790	+	Chromosome
EC958_4254	-0.517502	6.59209	3.89515e-07	7.5044e-06	wzxE	100	b3792	O-antigen translocase	4333810	4335042	+	Chromosome
EC958_4255	-0.702892	7.71828	4.05209e-33	3.42291e-31	wecF	98.05	b4481	TDP-Fuc4NAc:lipidIIFuc4NAc transferase	4335057	4336118	+	Chromosome
EC958_4256	-0.522029	6.43657	6.92158e-06	0.000102088	wzyE	99.56	b3793	predicted Wzy protein involved in ECA polysaccharide chain elongation	4336133	4337467	+	Chromosome
EC958_4257	-0.899277	7.4491	1.38103e-42	1.94432e-40	wecG	99.59	b3794	UDP-N-acetyl-D-mannosaminuronic acid transferase	4337488	4338210	+	Chromosome
EC958_4258	-0.271084	8.4489	5.5231e-08	1.15069e-06	yifK	99.78	b3795	predicted transporter	4338419	4339786	+	Chromosome
EC958_4273	-0.478167	5.9525	5.48247e-05	0.000646814	xerC	99.66	b3811	site-specific tyrosine recombinase	4354361	4355239	+	Chromosome
EC958_4275	-0.225541	9.21446	2.87212e-10	7.53892e-09	uvrD	99.86	b3813	DNA-dependent ATPase I and helicase II	4356003	4358201	+	Chromosome
EC958_4278	-0.321923	7.10617	2.08261e-05	0.000277243	corA	100	b3816	magnesium/nickel/cobalt transporter	4360378	4361325	+	Chromosome
EC958_4291	-0.945277	8.35164	6.94327e-85	2.6882e-82	metR	99.68	b3828	DNA-binding transcriptional activator, homocysteine-binding	4371819	4372754	-	Chromosome
EC958_4292	-1.04674	9.52015	3.88921e-140	3.01154e-137	metE	99.2	b3829	5-methyltetrahydropteroyltriglutamate- homocysteine S-methyltransferase	4372890	4375133	+	Chromosome
EC958_4311	-0.483333	7.79707	2.4777e-17	1.08598e-15	4311	46.67	b4477	hypothetical protein	4394068	4394679	-	Chromosome
EC958_4313	-0.329528	8.78588	9.59863e-18	4.37208e-16	4313	32.52	b0272	putative transcriptional regulator	4395715	4396464	-	Chromosome
EC958_4322	0.316774	7.60915	4.33587e-07	8.25592e-06	rfaH	99.38	b3842	DNA-binding transcriptional antiterminator	4403699	4404169	-	Chromosome
EC958_4329	-0.314939	7.23615	3.65066e-05	0.000448703	trkH	99.79	b3849	potassium transporter	4412311	4413744	+	Chromosome
EC958_4336	0.511746	6.96306	3.00227e-11	8.77266e-10	dsbA	99.52	b3860	periplasmic protein disulfide isomerase I	4422329	4422937	+	Chromosome
EC958_4346	0.931736	5.05387	1.22508e-09	2.99565e-08	glnG	99.36	b3868	fused DNA-binding response regulator in two-component regulatory system with GlnL: response regulator/sigma54 interaction protein	4432778	4434229	-	Chromosome
EC958_4347	1.03425	6.21662	2.43365e-17	1.07683e-15	glnL	99.43	b3869	sensory histidine kinase in two-component regulatory system with GlnG	4434199	4435230	-	Chromosome
EC958_4349	0.34993	8.67728	2.86989e-15	1.08402e-13	typA	100	b3871	GTP-binding protein	4437204	4439009	+	Chromosome
EC958_4351	-0.579769	6.75623	6.13235e-11	1.71632e-09	yihW	71.54	b3884	predicted DNA-binding transcriptional regulator	4439135	4439905	-	Chromosome
EC958_4405	0.265028	7.83156	3.4991e-06	5.54841e-05	yiiQ	97.99	b3920	conserved protein	4483639	4484220	-	Chromosome
EC958_4424	-0.644727	8.15071	1.06887e-36	1.18238e-34	metB	99.74	b3939	cystathionine gamma-synthase, PLP-dependent	4500494	4501750	+	Chromosome
EC958_4425	-0.980081	9.22162	6.39904e-146	5.94599e-143	metL	99.75	b3940	fused aspartokinase II/homoserine dehydrogenase II	4501771	4504185	+	Chromosome
EC958_4428	-1.00191	7.98449	6.86454e-37	7.7787e-35	metF	98.99	b3941	5,10-methylenetetrahydrofolate reductase	4507365	4508237	+	Chromosome
EC958_4442	-0.116703	10.1081	2.84378e-05	0.000360989	ppc	99.77	b3956	phosphoenolpyruvate carboxylase	4525210	4527843	-	Chromosome
EC958_4443	-0.575064	8.44687	5.74932e-37	6.67784e-35	argE	98.43	b3957	acetylornithine deacetylase	4528163	4529335	-	Chromosome
EC958_4444	-0.727277	8.91422	1.37521e-82	4.56374e-80	argC	97.9	b3958	N-acetyl-gamma-glutamylphosphate reductase, NAD(P)-binding	4529468	4530454	+	Chromosome
EC958_4445	-0.7653	8.75182	2.40567e-77	7.45117e-75	argB	99.61	b3959	acetylglutamate kinase	4530447	4531238	+	Chromosome
EC958_4446	-1.48197	8.63363	9.52434e-232	2.2125e-228	argH	99.34	b3960	argininosuccinate lyase	4531317	4532672	+	Chromosome
EC958_4447	-1.42911	5.22285	1.03622e-19	5.01488e-18	oxyR	100	b3961	oxidative and nitrosative stress transcriptional regulator	4532957	4533856	+	Chromosome
EC958_4480	-0.25989	8.02624	6.41264e-07	1.17296e-05	pgi	99.82	b4025	glucosephosphate isomerase	4614026	4615663	+	Chromosome
EC958_4498	-0.992313	5.24604	4.13221e-11	1.17781e-09	dgkA	99.18	b4042	diacylglycerol kinase	4633196	4633546	+	Chromosome
EC958_4625	-0.44746	8.44463	6.60876e-23	3.79065e-21	dsbD	98.94	b4136	fused thiol:disulfide interchange protein: activator of DsbC/conserved protein	4778685	4780364	-	Chromosome
EC958_4659	0.556213	5.86535	4.10583e-06	6.31645e-05	hfq	100	b4172	global sRNA chaperone; HF-I, host factor for RNA phage Q beta replication	4815046	4815336	+	Chromosome
EC958_4664	-3.97276	3.86985	2.37728e-36	2.45441e-34	purA	99.77	b4177	adenylosuccinate synthetase	4819445	4820725	+	Chromosome
EC958_4715	0.477213	9.02764	2.14484e-36	2.26476e-34	tamA	100	b4220	translocation and assembly module for autotransporter export, outer membrane subunit	4864861	4866576	+	Chromosome
EC958_4716	0.456713	10.3578	1.01492e-37	1.24087e-35	tamB	99.44	b4221	translocation and assembly module for autotransporter export, inner membrane subunit	4866591	4870352	+	Chromosome
EC958_4732	0.268425	7.43883	6.96984e-05	0.000805519	treC	99.27	b4239	trehalose-6-P hydrolase	4885554	4887191	-	Chromosome
EC958_4748	-0.952049	7.30805	3.40112e-26	2.25737e-24	argI	98.5	b4254	ornithine carbamoyltransferase 1	4899590	4900576	-	Chromosome
EC958_4753	-2.78658	4.13929	4.01565e-31	3.10945e-29	holC	99.32	b4259	DNA polymerase III, chi subunit	4906019	4906444	-	Chromosome
EC958_4838	0.267714	7.87669	6.46145e-05	0.000752378	4838	30.19	b1997	putative transposase	4925183	4925590	+	Chromosome
EC958_4839	0.4168	6.63235	5.48525e-05	0.000646814	4839	34.29	b1739	hypothetical protein	4925605	4925937	+	Chromosome
EC958_4840	0.370304	9.54537	2.31712e-15	8.82403e-14	yoeD	97.62	b4642	-	4925986	4927581	+	Chromosome
EC958_4860	0.672712	7.96386	7.87711e-34	6.77723e-32	4860	23.31	b0534	phage capsid scaffolding protein serine peptidase	971679	972497	-	Chromosome
EC958_4866	0.791604	4.20516	4.3875e-05	0.000529463	4866	27.69	b0438	hypothetical protein	984768	984992	-	Chromosome
EC958_4885	0.483399	6.23133	2.45316e-05	0.000320152	4885	33.33	b2308	hypothetical protein	1274331	1274618	+	Chromosome
EC958_4899	0.383942	6.86912	1.42981e-06	2.4333e-05	4899	40.62	b3635	hypothetical protein	1348986	1349207	+	Chromosome
EC958_4921	-0.737584	9.31169	8.83292e-99	4.55975e-96	4921	29.03	b0508	transposase	1480162	1481685	+	Chromosome
EC958_4922	-0.692427	8.68211	9.60957e-65	2.2323e-62	4922	27.5	b1360	transposase/IS protein	1481718	1482446	+	Chromosome
EC958_4930	0.360172	6.8749	1.06114e-05	0.000149849	ynfK	99.57	b1593	predicted dethiobiotin synthetase	1732388	1733077	-	Chromosome
EC958_4971	-0.600717	8.16581	8.08521e-35	7.6661e-33	4971	27.03	b3207	hypothetical protein	2246405	2246788	-	Chromosome
EC958_4974	-0.590819	9.13253	2.82062e-34	2.56953e-32	4974	30.19	b1997	transposase	2265928	2266335	+	Chromosome
EC958_4975	-0.580318	7.87434	1.57878e-20	7.88713e-19	4975	34.29	b1739	transposase	2266350	2266682	+	Chromosome
EC958_4976	-0.46995	10.5812	4.20383e-36	4.06896e-34	yoeD	97.62	b4642	-	2266731	2268326	+	Chromosome
EC958_4978	-0.559714	9.11996	1.2369e-52	2.29865e-50	4978	29.03	b0508	transposase	2271312	2272835	+	Chromosome
EC958_4979	-0.490461	8.53451	1.10107e-26	7.41385e-25	4979	27.5	b1360	transposase/IS protein	2272868	2273596	+	Chromosome
EC958_4982	-0.650665	7.94416	4.33676e-28	3.14822e-26	yafZ	74.17	b0252	CP4-6 prophage; conserved protein	2274694	2275494	+	Chromosome
EC958_4983	-0.623656	7.0013	1.24858e-12	3.91953e-11	4983	25.4	b1904	hypothetical protein	2275533	2275739	+	Chromosome
EC958_5044	-0.590533	7.32872	2.84587e-18	1.3091e-16	argA	99.77	b2818	fused acetylglutamate kinase homolog (inactive)/amino acid N-acetyltransferase	3132607	3133920	+	Chromosome
EC958_5053	-0.434451	6.80449	3.11511e-07	6.08101e-06	speB	99.67	b2937	agmatinase	3253465	3254367	-	Chromosome
EC958_5055	-0.362716	9.48618	8.91893e-26	5.83625e-24	speA	99.85	b2938	biosynthetic arginine decarboxylase, PLP-binding	3255398	3257368	-	Chromosome
EC958_5058	0.406165	7.10224	1.0183e-06	1.77857e-05	insA	100	b0022	IS1 repressor TnpA	3288184	3288441	+	Chromosome
EC958_5059	0.666597	7.92819	2.08735e-25	1.34692e-23	insB1	98.4	b0264	IS1 transposase B	3288504	3288863	+	Chromosome
EC958_5060	0.574287	7.92664	3.35594e-17	1.41067e-15	insB1	98.4	b0264	IS1 transposase B	3290171	3290530	-	Chromosome
EC958_5089	-1.03207	4.6142	1.95603e-08	4.32749e-07	birA	98.44	b3973	bifunctional biotin-[acetylCoA carboxylase] holoenzyme synthetase/ DNA-binding transcriptional repressor, bio-5'-AMP-binding	4550019	4550966	+	Chromosome
EC958_5117	-0.334645	8.92171	3.08946e-17	1.32904e-15	purH	99.05	b4006	fused IMP cyclohydrolase/phosphoribosylaminoimidazolecarboxamide formyltransferase	4581812	4583383	-	Chromosome
EC958_5125	0.482108	9.09687	4.31008e-21	2.20051e-19	tnpA	21.95	b0006	transposase DDE domain protein	4937628	4938872	+	Chromosome
EC958_5134	-0.225491	8.02892	1.46129e-05	0.000201458	5134	25	b0456	hypothetical protein	4962168	4962752	+	Chromosome
EC958_5136	-0.24628	9.93689	9.96968e-17	4.09904e-15	5136	24.49	b2265	hypothetical protein	4963971	4964870	+	Chromosome
EC958_5137	-0.204607	8.35525	1.05372e-05	0.000149255	yeeP	98.91	b1999	-	4964973	4965827	+	Chromosome
EC958_5138	-0.185536	10.2429	4.7997e-10	1.22524e-08	flu	73.58	b2000	CP4-44 prophage; antigen 43 (Ag43) phase-variable biofilm formation autotransporter	4966218	4969046	+	Chromosome
EC958_5144	0.252689	7.92956	4.75992e-06	7.25069e-05	5144	29.03	b0508	transposase	4972031	4973554	+	Chromosome
EC958_5162	-0.950916	4.79773	3.76451e-06	5.8691e-05	5162	34.88	b2542	hypothetical protein	1387519	1387671	-	Chromosome
EC958_1761	0.272602	7.61523	9.16078e-05	0.00102557	ydeN	99.46	b1498	conserved protein	1680871	1682568	-	Chromosome
EC958_3829	-0.425961	6.11877	9.30012e-05	0.00103866	3829	24.87	b4473	putative DNA processing protein	3865728	3866912	-	Chromosome
EC958_1976	0.214588	7.89603	9.57088e-05	0.00106634	ynjC	96.48	b1755	predicted inner membrane ABC transporter permease, function unknown	1896386	1897927	+	Chromosome
EC958_1711	0.208197	8.23492	9.89526e-05	0.00109984	ydcP	98.32	b1435	predicted peptidase	1629709	1631694	+	Chromosome
EC958_2060	0.346547	6.66817	9.98141e-05	0.00110677	yebZ	97.93	b1840	inner membrane protein	1976935	1977789	-	Chromosome
EC958_2195	0.198312	8.1506	0.000110672	0.00122424	amyA	99.6	b1927	cytoplasmic alpha-amylase	2099703	2101172	+	Chromosome
EC958_4327	-0.1388	9.15526	0.000110989	0.00122484	pepQ	100	b3847	proline dipeptidase	4410327	4411640	+	Chromosome
EC958_2037	-0.348935	6.6896	0.000113724	0.00125132	manZ	100	b1819	mannose-specific enzyme IID component of PTS	1957104	1957946	+	Chromosome
EC958_4895	1.3504	2.19561	0.000113928	0.00125132	icdC	96	b4519	-	1304539	1304673	+	Chromosome
EC958_1727	0.233639	8.16556	0.000115921	0.00127021	ansP	99.6	b1453	L-asparagine transporter	1645371	1646903	-	Chromosome
EC958_1708	0.308545	7.17164	0.000116522	0.00127379	ydcL	100	b1431	lipoprotein	1627175	1627825	+	Chromosome
EC958_1118	0.307678	7.4261	0.000122646	0.00133759	1118	30.14	b1257	putative DNA-binding protein from phage origin	1041339	1041710	+	Chromosome
EC958_2057	0.398723	6.26127	0.000123627	0.00134388	pphA	98.62	b1838	serine/threonine-specific protein phosphatase 1	1975530	1976171	-	Chromosome
EC958_3626	0.173137	8.53385	0.000123802	0.00134388	degQ	99.12	b3234	serine endoprotease, periplasmic	3667486	3668877	+	Chromosome
EC958_2036	-0.407458	6.18014	0.000125407	0.00135814	manY	100	b1818	mannose-specific enzyme IIC component of PTS	1956300	1957082	+	Chromosome
EC958_3782	-0.178629	8.53275	0.00012672	0.00136917	hofQ	97.93	b3391	protein required for the utilization of DNA as a carbon source; fimbrial transporter homolog	3809056	3810198	-	Chromosome
EC958_0137	-0.242699	7.93427	0.000132589	0.00142925	thrC	99.53	b0004	threonine synthase	3743	5011	+	Chromosome
EC958_1791	0.601653	4.89888	0.000133256	0.00143312	ydeI	82.35	b1536	conserved protein	1712266	1712403	-	Chromosome
EC958_1629	-0.712938	4.86891	0.000138799	0.00148928	sapD	100	b1291	antimicrobial peptide transport ABC system ATP-binding protein	1535905	1536879	-	Chromosome
EC958_4081	-0.224701	8.29611	0.000139912	0.00149776	4081	23.3	b1664	hypothetical protein	4142612	4143196	+	Chromosome
EC958_4429	-0.116376	9.82038	0.000144222	0.00154036	katG	99.72	b3942	catalase-peroxidase HPI, heme b-containing	4508545	4510746	+	Chromosome
EC958_4400	-0.290087	7.28752	0.000147476	0.00156697	pfkA	100	b3916	6-phosphofructokinase I	4479480	4480520	+	Chromosome
EC958_1517	0.159235	8.88263	0.00014757	0.00156697	oppA	99.26	b1243	oligopeptide transporter subunit	1423136	1424821	+	Chromosome
EC958_2117	0.479823	6.45986	0.000147725	0.00156697	otsB	98.87	b1897	trehalose-6-phosphate phosphatase, biosynthetic	2033158	2033997	-	Chromosome
EC958_4604	-0.163471	8.45557	0.000150546	0.00159325	dcuR	100	b4124	DNA-binding response regulator in two-component regulatory system with DcuS	4749180	4749881	-	Chromosome
EC958_2689	0.233559	7.80828	0.000153503	0.00162085	2689	27.27	b1728	hypothetical phage protein	2664609	2665181	-	Chromosome
EC958_4727	0.483336	5.84773	0.000157908	0.00166358	yjgA	100	b4234	conserved protein, ribosome-associated	4879788	4880321	-	Chromosome
EC958_2137	0.350821	6.92125	0.000162124	0.00170414	2137	33.33	b0468	putative phage tail protein	2051733	2052341	-	Chromosome
EC958_1838	0.240856	7.69195	0.000162625	0.00170554	uidA	99.5	b1617	beta-D-glucuronidase	1759943	1761736	-	Chromosome
EC958_0187	0.401867	6.10971	0.000163893	0.00171497	rsmA	99.27	b0051	16S rRNA m(6)A1518, m(6)A1519 dimethyltransferase, SAM-dependent	57728	58531	-	Chromosome
EC958_1416	0.249865	7.37842	0.000165495	0.00172784	pliG	98.5	b1178	predicted protein	1317509	1317892	-	Chromosome
EC958_1829	0.271772	7.11574	0.000167838	0.00174837	tus	98.38	b1610	inhibitor of replication at Ter, DNA-binding protein	1750111	1751034	+	Chromosome
EC958_1320	0.364706	6.38306	0.000169662	0.00176342	potD	99.71	b1123	polyamine transporter subunit	1242171	1243199	-	Chromosome
EC958_0127	-0.214224	7.89494	0.000170471	0.00176583	rob	100	b4396	right oriC-binding transcriptional activator, AraC family	5102565	5103416	-	Chromosome
EC958_1996	0.177099	8.37014	0.000170654	0.00176583	ydjJ	99.42	b1774	predicted oxidoreductase, Zn-dependent and NAD(P)-binding	1916566	1917591	-	Chromosome
EC958_4416	-0.200029	8.41402	0.000171761	0.00177334	hslU	99.77	b3931	molecular chaperone and ATPase component of HslUV protease	4492476	4493789	-	Chromosome
EC958_1651	0.168706	8.35745	0.000181724	0.00187088	ycjW	96.69	b1320	predicted DNA-binding transcriptional regulator	1557328	1558308	-	Chromosome
EC958_4666	-0.158157	8.58401	0.000182014	0.00187088	rnr	99.63	b4179	exoribonuclease R, RNase R	4821370	4823835	+	Chromosome
EC958_2328	-0.769631	4.00737	0.00018386	0.00188251	2328	41.3	b4501	hypothetical protein	2250441	2250701	+	Chromosome
EC958_1414	0.275322	7.12161	0.000183956	0.00188251	minC	99.13	b1176	cell division inhibitor	1315823	1316515	-	Chromosome
EC958_4307	-0.17787	8.58358	0.000185821	0.00189442	udp	100	b3831	uridine phosphorylase	4390355	4390990	+	Chromosome
EC958_1733	0.355761	6.69863	0.000185936	0.00189442	narW	95.67	b1466	nitrate reductase 2 (NRZ), delta subunit (assembly subunit)	1652224	1652901	-	Chromosome
EC958_4267	-0.291799	7.43845	0.000186784	0.00189581	cyaA	99.65	b3806	adenylate cyclase	4349220	4351748	+	Chromosome
EC958_2282	0.309007	6.92787	0.000186888	0.00189581	mtfA	98.49	b1976	anti-repressor for DgsA(Mlc)	2179795	2180613	+	Chromosome
EC958_5145	0.260677	7.2924	0.000194477	0.0019685	5145	27.5	b1360	transposase/IS protein	4973587	4974315	+	Chromosome
EC958_2085	-0.791763	4.23962	0.000197874	0.00199853	yebB	97.5	b1862	conserved protein, DUF830 family	2000972	2001556	+	Chromosome
EC958_1089	0.199672	7.98723	0.000203588	0.00204782	1089	29.55	b4477	putative head morphogenesis protein	1023353	1024156	-	Chromosome
EC958_1426	-0.392811	6.16881	0.000203636	0.00204782	fadR	100	b1187	DNA-binding transcriptional dual regulator of fatty acid metabolism	1324677	1325378	+	Chromosome
EC958_1094	0.55479	5.39862	0.000205282	0.00205992	1094	29.07	b3832	putative membrane protein from phage origin	1028099	1028407	-	Chromosome
EC958_1447	0.159196	8.48413	0.000209288	0.00209558	1447	28.95	b4351	hypothetical protein	1351788	1352909	+	Chromosome
EC958_1066	0.220509	7.65751	0.00021764	0.00217453	pinE	76.37	b1158	e14 prophage; site-specific DNA recombinase	1004922	1005476	-	Chromosome
EC958_4460	-0.533715	5.30472	0.000218362	0.00217706	metA	98.38	b4013	homoserine O-transsuccinylase	4590159	4591070	+	Chromosome
EC958_1599	0.558938	5.5642	0.000218977	0.00217852	1599	29.27	b2830	hypothetical protein	1503460	1503750	+	Chromosome
EC958_2241	0.158318	9.00308	0.000223571	0.00221947	2241	53.68	b1372	hypothetical protein, putative side tail fiber protein homolog from prophage	2140043	2142403	-	Chromosome
EC958_3356	0.127153	9.27076	0.000233019	0.00230833	pppA	97.4	b2972	bifunctional prepilin leader peptidase/ methylase	3391329	3392120	-	Chromosome
EC958_1512	0.20013	7.97083	0.000241894	0.00239115	tdk	98.54	b1238	thymidine kinase/deoxyuridine kinase	1416596	1417195	+	Chromosome
EC958_1099	0.285638	6.91219	0.000248335	0.0024496	1099	24.44	b0080	hypothetical protein	1030984	1031367	-	Chromosome
EC958_1456	0.490911	5.41832	0.00024957	0.00245657	1456	29.2	b3405	hypothetical protein	1361110	1361706	-	Chromosome
EC958_4083	-0.115102	9.68367	0.000250316	0.0024587	4083	25.89	b3746	type II restriction enzyme	4146913	4150500	+	Chromosome
EC958_1945	0.450144	6.21771	0.000252088	0.00247089	pfkB	99.35	b1723	6-phosphofructokinase II	1866818	1867732	+	Chromosome
EC958_4713	-0.217287	7.74014	0.000253376	0.00247829	msrA	100	b4219	methionine sulfoxide reductase A	4864017	4864703	-	Chromosome
EC958_1658	0.218768	8.41037	0.000261232	0.00254093	ymjC	100	b4525	-	1565254	1565874	-	Chromosome
EC958_1990	0.344505	7.27396	0.000261448	0.00254093	ydjE	98.45	b1769	predicted transporter	1911396	1912805	-	Chromosome
EC958_3892	-0.148457	8.597	0.000261658	0.00254093	dtpB	99.59	b3496	dipeptide and tripeptide permease B	3926826	3928277	+	Chromosome
EC958_0285	-1.09322	2.98878	0.000261969	0.00254093	folK	90.57	b0142	2-amino-4-hydroxy-6-hydroxymethyldihyropteridine pyrophosphokinase	170492	170953	-	Chromosome
EC958_1159	0.317934	7.46634	0.000265934	0.00257402	ycbZ	99.15	b0955	predicted peptidase	1090827	1092569	-	Chromosome
EC958_1903	0.22085	7.7249	0.000273902	0.00264563	sufB	99.39	b1683	component of SufBCD Fe-S cluster assembly scaffold	1824020	1825528	-	Chromosome
EC958_1928	0.314605	6.71825	0.000281126	0.00270924	ydiU	97.49	b1706	conserved protein, UPF0061 family	1851135	1852553	-	Chromosome
EC958_0364	0.308851	7.15206	0.000281654	0.00270924	yafK	100	b0224	conserved protein	262713	263435	-	Chromosome
EC958_0841	-0.88532	4.12487	0.00028429	0.00272811	sucB	99.75	b0727	dihydrolipoyltranssuccinase	771697	772896	+	Chromosome
EC958_4168	-0.211147	7.75196	0.00028479	0.00272811	dgoR	100	b4479	predicted DNA-binding transcriptional regulator	4233064	4233735	-	Chromosome
EC958_2088	-0.84623	4.69904	0.000288726	0.00276012	nudB	100	b1865	dihydroneopterin triphosphate pyrophosphatase	2002901	2003326	-	Chromosome
EC958_2322	0.174807	8.32409	0.000290209	0.0027686	2322	28.95	b3379	putative phosphotriesterase-related protein	2242658	2243674	+	Chromosome
EC958_4144	-0.161983	8.49466	0.00029082	0.00276875	uhpB	98.8	b3668	sensory histidine kinase in two-component regulatory sytem with UhpA	4210338	4211822	-	Chromosome
EC958_0661	-0.33757	6.52591	0.000299772	0.00284814	purE	100	b0523	N5-carboxyaminoimidazole ribonucleotide mutase	581041	581559	-	Chromosome
EC958_1661	0.217053	7.73982	0.000314924	0.00298599	mppA	99.81	b1329	murein tripeptide (L-ala-gamma-D-glutamyl-meso-DAP) transporter subunit	1568236	1569852	+	Chromosome
EC958_2450	0.155169	8.83304	0.000346855	0.00328205	2450	44.5	b4499	hypothetical protein	2394157	2397939	+	Chromosome
EC958_0344	-0.213134	7.88232	0.000352403	0.00332777	metQ	100	b0197	DL-methionine transporter subunit	239845	240642	-	Chromosome
EC958_1867	0.35608	6.63025	0.000356807	0.003357	ydhJ	99.65	b1644	predicted membrane fusion protein (MFP) of YdhJK efflux pump	1787111	1787992	+	Chromosome
EC958_4411	-0.130985	8.99563	0.000356943	0.003357	glpK	99.4	b3926	glycerol kinase	4487774	4489369	-	Chromosome
EC958_0779	0.199938	7.98531	0.00037552	0.00352458	miaB	99.58	b0661	tRNA-i(6)A37 methylthiotransferase	703050	704456	-	Chromosome
EC958_3750	-0.152932	8.59383	0.000386593	0.00362119	yheT	97.65	b3353	predicted hydrolase	3778126	3779130	+	Chromosome
EC958_0934	-0.394692	6.72218	0.000391645	0.00366113	ybiV	97.41	b0822	sugar phosphatase; preference for fructose-1-P, ribose-5-P and glucose-6-P	868561	869358	-	Chromosome
EC958_1311	0.199617	8.80784	0.00039741	0.00370756	mfd	99.3	b1114	transcription-repair coupling factor	1230908	1234408	-	Chromosome
EC958_4271	0.610007	4.54099	0.000399619	0.00371877	dapF	99.64	b3809	diaminopimelate epimerase	4352833	4353642	+	Chromosome
EC958_0983	0.154181	8.50733	0.000400212	0.00371877	poxB	98.78	b0871	pyruvate dehydrogenase (pyruvate oxidase), thiamin-dependent, FAD-binding	918433	920133	-	Chromosome
EC958_1143	0.131311	8.91787	0.000404945	0.00375524	pepN	99.31	b0932	aminopeptidase N	1072074	1074668	+	Chromosome
EC958_1914	0.303569	7.4143	0.000410441	0.00379862	ydiF	99.62	b1694	fused predicted acetyl-CoA:acetoacetyl-CoA transferase: alpha subunit/beta subunit	1836915	1838492	+	Chromosome
EC958_1700	0.26286	7.50846	0.000418729	0.00386763	ydcI	99.35	b1422	predicted DNA-binding transcriptional regulator	1618865	1619911	-	Chromosome
EC958_1538	0.2673	7.2279	0.000449781	0.0041462	1538	27.03	b3132	hypothetical protein	1447008	1447655	+	Chromosome
EC958_3823	-0.130029	9.00834	0.00045296	0.00416724	glgA	100	b3429	glycogen synthase	3856619	3858034	-	Chromosome
EC958_4212	-0.302802	6.91854	0.000464561	0.00426552	atpI	100	b3739	ATP synthase, membrane-bound accessory factor	4280458	4280832	-	Chromosome
EC958_1972	0.393756	6.1319	0.000471226	0.00431818	ydjY	99.11	b1751	predicted protein	1893315	1893974	+	Chromosome
EC958_2127	0.298564	6.92329	0.00047928	0.00437716	tyrP	99.75	b1907	tyrosine transporter	2041251	2042444	+	Chromosome
EC958_1859	0.268426	7.03729	0.000479547	0.00437716	pdxY	99.3	b1636	pyridoxamine kinase	1780915	1781760	-	Chromosome
EC958_1641	0.202359	7.84347	0.000483026	0.00440027	ycjN	98.37	b1310	predicted sugar transporter subunit: periplasmic-binding component of ABC superfamily	1546334	1547608	+	Chromosome
EC958_2471	0.168998	8.16336	0.000490703	0.00445619	dld	99.47	b2133	D-lactate dehydrogenase, FAD-binding, NADH independent	2423991	2425721	+	Chromosome
EC958_1086	0.19269	8.1633	0.000491083	0.00445619	1086	30.47	b4005	hypothetical protein	1020594	1021529	-	Chromosome
EC958_1870	0.2908	7.43632	0.000511459	0.00463205	ydhF	99.33	b1647	predicted oxidoreductase	1790625	1791503	-	Chromosome
EC958_2808	-0.183545	7.92303	0.000527653	0.0047694	ppx	100	b2502	exopolyphosphatase	2791003	2792526	+	Chromosome
EC958_2376	-1.64435	1.51281	0.000531869	0.00479818	2376	22.95	b2059	putative glycosyl transferase family 2	2306336	2307283	-	Chromosome
EC958_0084	-0.109314	9.55102	0.000539924	0.00486141	yjiY	99.86	b4354	putative transporter	5057501	5059648	-	Chromosome
EC958_1773	0.302617	6.73448	0.000542755	0.00487744	hipA	97.95	b1507	EF-Tu kinase; serine protein kinase required for persister formation; toxin of HipAB TA pair	1694127	1695488	-	Chromosome
EC958_1836	0.307884	6.95344	0.000544443	0.00488317	uidB	98.34	b1616	glucuronide transporter	1758574	1759461	-	Chromosome
EC958_4077	-0.084821	11.4774	0.000546495	0.00489213	4077	22.74	b3878	hypothetical protein	4137124	4139487	+	Chromosome
EC958_4185	-0.183362	8.03037	0.00055501	0.0049588	yieE	100	b3712	predicted phosphopantetheinyl transferase, COG2091 family	4252364	4253107	+	Chromosome
EC958_1541	0.333925	6.60315	0.000560621	0.00499932	ydfU	79.02	b1560	Qin prophage; predicted protein	1448508	1449545	+	Chromosome
EC958_2055	0.617081	4.38999	0.000562238	0.00500414	yebV	100	b1836	predicted protein	1974982	1975215	+	Chromosome
EC958_2293	0.206628	7.60985	0.000589884	0.00524016	ybtE	42.41	b0594	yersiniabactin siderophore biosynthetic protein	2207525	2209084	+	Chromosome
EC958_4312	-0.136418	8.7302	0.000595027	0.00527575	4312	35.56	b3693	hypothetical protein	4394687	4395673	-	Chromosome
EC958_2150	0.34022	6.5726	0.000599203	0.00530266	2150	37.78	b3843	hypothetical protein	2064406	2064867	-	Chromosome
EC958_1724	0.551675	4.85172	0.000617126	0.00545089	mcbR	89.29	b1450	colanic acid and biofilm gene transcriptional regulator, MqsR-controlled	1641579	1641797	+	Chromosome
EC958_0577	-0.315984	6.62802	0.00063601	0.00560703	clpX	99.53	b0438	ATPase and specificity subunit of ClpX-ClpP ATP-dependent serine protease	486612	487868	+	Chromosome
EC958_3952	-0.130362	8.92066	0.000641394	0.00563511	eptB	99.64	b3546	KDO phosphoethanolamine transferase, Ca(2+)-inducible	4000311	4002017	-	Chromosome
EC958_2246	0.125406	9.46792	0.000641621	0.00563511	2246	23.43	b3701	putative tail component of prophage	2143864	2147241	-	Chromosome
EC958_3434	-0.275234	7.10189	0.000650412	0.00570154	yqiA	100	b3031	acyl CoA esterase	3475292	3475855	-	Chromosome
EC958_3120	-0.498828	5.2789	0.000661108	0.00578438	recB	98.05	b2820	exonuclease V (RecBCD complex), beta subunit	3135846	3139379	-	Chromosome
EC958_3415	-0.155088	8.3896	0.000681686	0.00595322	ftsP	99.79	b3017	septal ring component that protects the divisome from stress; multicopy suppressor of ftsI(Ts)	3453661	3455055	-	Chromosome
EC958_3605	0.291468	6.95662	0.00069027	0.00601687	yhbJ	100	b3205	adaptor protein RapZ for GlmZ/GlmY sRNA decay; glucosamine-6-phosphate regulated; NTPase	3643912	3644748	+	Chromosome
EC958_2183	0.632559	5.19058	0.000698473	0.00607698	yecF	100	b1915	conserved protein, DUF2594 family	2089987	2090193	+	Chromosome
EC958_2337	0.182037	8.39291	0.00070349	0.00610919	2337	23.53	b1102	putative TonB dependent receptor	2260508	2262655	-	Chromosome
EC958_4228	-0.195422	7.85266	0.000734293	0.00636478	yieP	100	b3755	predicted transcriptional regulator	4299033	4299707	-	Chromosome
EC958_3352	-0.148691	8.56499	0.000749192	0.00648183	gspE	57.88	b3326	hypothetical type II secretion protein GspE	3386293	3387768	-	Chromosome
EC958_4009	-0.0837112	11.0616	0.000760965	0.00657146	4009	21.83	b4492	hypothetical protein	4062828	4067153	+	Chromosome
EC958_3619	-0.293146	6.69189	0.000776891	0.00669654	nanR	97.34	b3226	DNA-binding transcriptional repressor of the nan operon, induced by sialic acid	3662164	3662937	-	Chromosome
EC958_4594	-0.122372	9.27756	0.000801017	0.00689172	eptA	96.53	b4114	lipid A phosphoethanolamine transferase	4735445	4737115	-	Chromosome
EC958_1802	0.231158	7.99937	0.000804046	0.00690499	speG	99.46	b1584	spermidine N1-acetyltransferase	1722900	1723442	+	Chromosome
EC958_4295	-0.111232	9.37603	0.000807946	0.00692568	tktA	68.84	b2935	transketolase 1, thiamin-binding	4377648	4379627	+	Chromosome
EC958_3957	-0.115843	9.22858	0.000814521	0.00696918	bisC	98.2	b3551	biotin sulfoxide reductase	4005588	4007903	-	Chromosome
EC958_2448	0.2952	6.86878	0.000823115	0.00702977	mrp	100	b2113	antiporter inner membrane protein	2390742	2391863	-	Chromosome
EC958_1916	0.490245	5.49109	0.000840645	0.0071663	ydiP	99.67	b1696	predicted DNA-binding transcriptional regulator	1839718	1840611	-	Chromosome
EC958_3315	-0.110149	9.39087	0.000876463	0.00745796	yeeR	94.67	b2001	CP4-44 prophage; predicted membrane protein	3349517	3352015	+	Chromosome
EC958_4076	-0.117256	9.33569	0.000883486	0.00750398	4076	42.51	b3093	hexuronate transporter	4135808	4137091	+	Chromosome
EC958_1831	0.234856	7.40926	0.000891131	0.0075551	fumA	99.82	b1612	fumarate hydratase (fumarase A), aerobic Class I	1752595	1754223	-	Chromosome
EC958_2048	0.397096	5.97918	0.0009027	0.00763924	htpX	99.66	b1829	predicted endopeptidase	1964913	1965776	-	Chromosome
EC958_1221	0.116279	9.1193	0.000909654	0.00768409	pgaB	96.43	b1023	poly-beta-1,6-N-acetyl-D-glucosamine (PGA) N-deacetylase; deacetylase required for biofilm adhesin polysaccharide PGA export; outer membrane lipoprotein	1151431	1153431	-	Chromosome
EC958_4181	-0.0890677	10.2051	0.000923341	0.00778556	tnaA	99.79	b3708	tryptophanase/L-cysteine desulfhydrase, PLP-dependent	4247209	4248621	+	Chromosome
EC958_3151	-0.116773	9.15516	0.00100719	0.00847718	ygeW	100	b2870	predicted carbamoyltransferase	3178056	3179228	+	Chromosome
EC958_4246	0.142559	8.94351	0.00102736	0.00863131	wecA	100	b3784	UDP-GlcNAc:undecaprenylphosphate GlcNAc-1-phosphate transferase	4325448	4326533	+	Chromosome
EC958_1709	0.251091	7.76925	0.00105076	0.00881196	ydcO	97.69	b1433	inner membrane protein, predicted transporter, function unknown	1627878	1629155	-	Chromosome
EC958_1660	0.226315	7.59194	0.00109585	0.00917351	pgrR	99	b1328	murein peptide degradation regulator	1567021	1567902	+	Chromosome
EC958_0624	0.578228	4.64232	0.00110105	0.00920051	ybaQ	100	b0483	predicted DNA-binding transcriptional regulator	538804	539127	+	Chromosome
EC958_0120	-0.138153	8.53149	0.00114259	0.0095305	nadR	99.51	b4390	trifunctional protein: nicotinamide mononucleotide adenylyltransferase, ribosylnicotinamide kinase, transcriptional repressor	5095662	5096897	+	Chromosome
EC958_3832	-0.344529	6.24705	0.00115048	0.00957908	gntK	99.38	b3437	gluconate kinase 2	3870511	3870981	-	Chromosome
EC958_3257	-0.123609	9.1537	0.00115624	0.00960985	intB	66.98	b4271	-	3285090	3286337	+	Chromosome
EC958_4262	-0.116092	9.24038	0.00116918	0.00970004	4262	25.56	b3240	hypothetical protein	4344101	4344673	-	Chromosome
EC958_1736	0.216769	8.11718	0.0011873	0.00983281	narU	99.57	b1469	nitrate/nitrite transporter	1658295	1659665	-	Chromosome
EC958_1729	0.339576	6.78199	0.00119004	0.00983791	yddH	94.71	b1462	conserved protein	1648889	1649440	-	Chromosome
EC958_5061	0.27559	7.02235	0.00124439	0.010269	insA	100	b0022	IS1 repressor TnpA	3290593	3290850	-	Chromosome
EC958_2626	0.311869	6.51312	0.00127466	0.0105001	yfbR	98.99	b2291	5'-nucleotidase	2601852	2602433	+	Chromosome
EC958_4421	1.13575	2.23261	0.0012781	0.0105098	rpmE	100	b3936	50S ribosomal subunit protein L31	4499073	4499267	+	Chromosome
EC958_1207	0.474917	5.96951	0.00128037	0.0105099	rutC	100	b1010	putative aminoacrylate deaminase, reactive intermediate detoxification	1135681	1136049	-	Chromosome
EC958_2128	0.299733	6.65023	0.00131763	0.0107967	yecA	99.55	b1908	conserved protein, UPF0149 family	2042513	2043160	-	Chromosome
EC958_1518	0.14618	8.7017	0.00134105	0.0109619	oppB	100	b1244	oligopeptide transporter subunit	1424925	1425827	+	Chromosome
EC958_2033	0.24942	7.31932	0.00134252	0.0109619	yoaD	99.06	b1815	predicted membrane-anchored cyclic-di-GMP phosphodiesterase, regulator of cellulose production	1951614	1953224	+	Chromosome
EC958_4924	0.264532	7.39142	0.00134659	0.0109759	trpC	97.81	b1262	fused indole-3-glycerolphosphate synthetase/N-(5-phosphoribosyl)anthranilate isomerase	1493133	1494296	-	Chromosome
EC958_1043	0.144302	8.83508	0.00135931	0.0110601	1043	29.75	b1882	putative prophage protein	979548	982352	-	Chromosome
EC958_1776	0.292607	6.72002	0.00137415	0.0111482	yneE	99.67	b1520	predicted inner membrane protein, bestrophin family	1696785	1697732	-	Chromosome
EC958_1702	0.187345	7.68478	0.00137493	0.0111482	opgD	99.64	b1424	osmoregulated periplasmic glucan (OPG) biosynthesis periplasmic protein	1621573	1623210	+	Chromosome
EC958_3168	-0.0975959	9.67622	0.00139036	0.0112537	uacT	99.79	b2888	uric acid permease	3202853	3204412	+	Chromosome
EC958_1670	0.238006	7.0427	0.00140341	0.0113395	1670	28.28	b2686	probable transporter	1576547	1578043	+	Chromosome
EC958_0119	-0.149712	8.33668	0.00141008	0.0113674	radA	99.57	b4389	DNA repair protein	5094232	5095644	+	Chromosome
EC958_1754	0.183867	7.75516	0.00141175	0.0113674	yddW	99.09	b1491	liprotein, glycosyl hydrolase homolog	1673836	1675137	-	Chromosome
EC958_2593	0.143111	8.60401	0.00142088	0.0114211	arnA	98.64	b2255	fused UDP-L-Ara4N formyltransferase/UDP-GlcA C-4'-decarboxylase	2564908	2566872	+	Chromosome
EC958_4157	-0.107227	9.29307	0.00142433	0.0114291	yidE	97.83	b3685	predicted transporter	4223201	4224868	-	Chromosome
EC958_2220	0.36383	6.73321	0.00143079	0.0114611	yedP	95.94	b1955	predicted mannosyl-3-phosphoglycerate phosphatase	2119793	2120590	+	Chromosome
EC958_1734	0.170185	7.92132	0.00143353	0.0114633	narY	99.61	b1467	nitrate reductase 2 (NRZ), beta subunit	1652919	1654445	-	Chromosome
EC958_3128	0.115893	9.03345	0.00151398	0.0120858	ptsP	99.73	b2829	fused PTS enzyme: PEP-protein phosphotransferase (enzyme I)/GAF domain containing protein	3149574	3151802	-	Chromosome
EC958_0976	-0.283435	6.75374	0.00153684	0.0122473	artP	100	b0864	arginine transporter subunit	912108	912917	-	Chromosome
EC958_2607	0.201102	7.49471	0.00157293	0.0125134	rbn	95.41	b2268	RNase BN, tRNA processing enzyme	2578477	2579376	+	Chromosome
EC958_1092	0.290126	6.79302	0.00161384	0.012817	1092	25.31	b1337	hypothetical protein	1027243	1027770	-	Chromosome
EC958_1458	0.173728	8.03533	0.00162057	0.0128484	1458	29.09	b1828	hypothetical protein	1362701	1363537	+	Chromosome
EC958_1695	0.161454	8.3585	0.00162774	0.0128833	aldA	98.96	b1415	aldehyde dehydrogenase A, NAD-linked	1614281	1615702	+	Chromosome
EC958_1594	0.244614	7.16846	0.00163631	0.0129291	yciV	98.98	b1266	conserved protein	1497749	1498612	+	Chromosome
EC958_4209	-0.577115	4.43937	0.00167336	0.0131994	atpF	100	b3736	F0 sector of membrane-bound ATP synthase, subunit b	4278816	4279268	-	Chromosome
EC958_1077	0.103412	9.3706	0.00169531	0.0133498	1077	23.2	b3568	putative phage minor tail protein	1013319	1016252	-	Chromosome
EC958_0088	-0.142616	8.33654	0.00171751	0.0135017	yjjN	99.12	b4358	L-galactonate oxidoreductase	5064372	5065376	+	Chromosome
EC958_1672	0.156973	8.32271	0.00173061	0.0135818	ydaM	98.78	b1341	diguanylate cyclase, csgD regulator	1578840	1580114	-	Chromosome
EC958_0572	0.232212	7.37984	0.00173804	0.0136171	yajG	100	b0434	predicted lipoprotein	482775	483437	-	Chromosome
EC958_3604	-0.313362	6.38185	0.00174403	0.013628	ptsN	99.39	b3204	sugar-specific enzyme IIA component of PTS	3643351	3643848	+	Chromosome
EC958_4220	-0.0991365	9.70934	0.00174701	0.013628	kup	100	b3747	potassium transporter	4289714	4291564	+	Chromosome
EC958_1679	0.316438	6.47052	0.00174823	0.013628	ompN	99.47	b1377	outer membrane pore protein N, non-specific	1587125	1588240	-	Chromosome
EC958_2569	0.0959532	9.7763	0.00175367	0.0136475	yfaL	83.07	b2233	adhesin	2537567	2541313	-	Chromosome
EC958_3945	-0.0847666	10.3459	0.00177357	0.0137793	yhjV	97.87	b3539	predicted transporter	3992195	3993511	+	Chromosome
EC958_0256	0.923373	3.04942	0.00179345	0.0139104	aceE	100	b0114	pyruvate dehydrogenase, decarboxylase component E1, thiamin-binding	136328	138973	+	Chromosome
EC958_2133	0.975938	2.62421	0.00181121	0.0140248	2133	27.5	b4193	putative phage tail tube protein	2048138	2048632	-	Chromosome
EC958_1386	0.0735391	10.81	0.00181519	0.0140322	stfR	62.12	b1372	Rac prophage; predicted tail fiber protein	1296461	1298470	+	Chromosome
EC958_3182	-0.390615	5.9218	0.00182825	0.0141097	yqfB	99.03	b2900	conserved protein, UPF0267 family	3214807	3215100	-	Chromosome
EC958_3581	0.350868	6.06854	0.00183955	0.0141733	greA	100	b3181	transcript cleavage factor	3625176	3625634	-	Chromosome
EC958_1647	0.176726	8.56481	0.00184901	0.0142227	ycjT	97.09	b1316	predicted hydrolase	1552308	1554557	+	Chromosome
EC958_4182	-0.0863737	10.4082	0.00186682	0.014336	tnaB	98.8	b3709	tryptophan transporter of low affinity	4248731	4249960	+	Chromosome
EC958_3353	-0.148457	8.66861	0.0019228	0.0147415	gspD	45.57	b3325	hypothetical type II secretion protein GspD	3387786	3389828	-	Chromosome
EC958_0573	0.2553	6.86729	0.00192776	0.0147552	bolA	100	b0435	stationary-phase morphogene, transcriptional repressor for mreB; also regulator for dacA, dacC, and ampC	483625	483957	+	Chromosome
EC958_0021	-0.138285	8.49055	0.00195555	0.0149245	yjhH	100	b4298	KpLE2 phage-like element; predicted lyase/synthase	4996859	4997800	-	Chromosome
EC958_2661	0.306819	6.31723	0.00195631	0.0149245	epmC	98.9	b2326	Elongation Factor P Lys34 hydroxylase	2636399	2636929	-	Chromosome
EC958_1427	0.181168	8.014	0.00195976	0.0149263	ycgB	100	b1188	conserved protein	1325448	1326962	-	Chromosome
EC958_1898	0.322683	7.25441	0.00196938	0.014975	ynhG	99.4	b1678	murein L,D-transpeptidase	1819220	1820206	-	Chromosome
EC958_2186	0.309348	6.27909	0.00201407	0.0152898	yecS	100	b1918	inner membrane protein, predicted transporter subunit: membrane component of ABC superfamily	2091980	2092630	-	Chromosome
EC958_0141	0.15971	8.21469	0.00202025	0.0153117	talB	99.68	b0008	transaldolase B	8071	9069	+	Chromosome
EC958_4226	0.108529	9.16152	0.00202679	0.0153349	rbsR	100	b3753	DNA-binding transcriptional repressor of ribose metabolism	4296625	4297599	+	Chromosome
EC958_4192	-0.0995957	9.66291	0.0020299	0.0153349	yieL	98.2	b3719	predicted xylanase	4257903	4259087	-	Chromosome
EC958_5014	0.371188	6.12827	0.00205364	0.015489	yfeC	100	b2398	predicted DNA-binding protein, DUF1323 family	2708438	2708779	+	Chromosome
EC958_3608	-0.216419	7.2604	0.00207316	0.0156109	mtgA	98.76	b3208	biosynthetic peptidoglycan transglycosylase	3645877	3646587	-	Chromosome
EC958_2454	0.458258	5.18393	0.0020824	0.015655	2454	47.06	b4618	hypothetical protein	2405932	2406036	-	Chromosome
EC958_1960	0.368538	6.36484	0.00209446	0.0157203	osmE	99.11	b1739	DNA-binding transcriptional activator	1881117	1881437	-	Chromosome
EC958_0071	-0.165337	7.95275	0.00214517	0.0160749	mdtM	97.07	b4337	multidrug efflux system protein	5042726	5043940	-	Chromosome
EC958_2049	0.568794	5.32371	0.00218713	0.0163629	prc	99.85	b1830	carboxy-terminal protease for penicillin-binding protein 3	1965986	1968016	-	Chromosome
EC958_3482	-0.0961283	9.53687	0.00219936	0.0164173	ebgA	98.83	b3076	cryptic beta-D-galactosidase, alpha subunit	3524267	3527494	+	Chromosome
EC958_2426	0.204881	7.57489	0.00220277	0.0164173	2426	38.94	b4304	PTS system, galactitol-specific IIC component	2369910	2370557	-	Chromosome
EC958_1957	0.275589	6.58183	0.002205	0.0164173	chbA	100	b1736	N,N'-diacetylchitobiose-specific enzyme IIA component of PTS	1878654	1878986	-	Chromosome
EC958_0860	0.583167	4.7305	0.00221977	0.0165009	pal	99.42	b0741	peptidoglycan-associated outer membrane lipoprotein	791169	791696	+	Chromosome
EC958_4769	-0.10551	9.34334	0.00223315	0.0165642	4769	32.95	b4193	putative integral membrane protein	4923522	4924391	+	Chromosome
EC958_4767	-0.105086	10.1385	0.00223542	0.0165642	4767	28.85	b4356	hypothetical protein	4921673	4922899	+	Chromosome
EC958_1910	0.212066	7.35398	0.00224245	0.0165898	ydiM	97.52	b1690	inner membrane protein, predicted transporter	1832395	1833591	+	Chromosome
EC958_2875	0.426151	5.48596	0.00226169	0.0167056	lepA	99.5	b2569	back-translocating elongation factor EF4, GTPase	2876990	2878771	-	Chromosome
EC958_3062	-0.279873	6.64008	0.00226614	0.0167119	syd	99.45	b2793	SecY-interacting protein	3060849	3061376	-	Chromosome
EC958_1201	0.282713	6.48797	0.00229181	0.0168491	wrbA	100	b1004	NAD(P)H:quinone oxidoreductase	1131194	1131772	-	Chromosome
EC958_1097	0.233512	7.39277	0.002292	0.0168491	1097	29.11	b0520	putative phage-related membrane protein	1029799	1030131	-	Chromosome
EC958_0428	-0.195647	7.59087	0.00230741	0.0169176	428	27.54	b0611	hypothetical protein	325693	326595	+	Chromosome
EC958_0421	-0.18855	7.58813	0.00231118	0.0169176	proA	98.8	b0243	gamma-glutamylphosphate reductase	316054	317289	+	Chromosome
EC958_0818	0.127826	8.77622	0.00231225	0.0169176	dtpD	99.19	b0709	dipeptide and tripeptide permease D	748573	750036	-	Chromosome
EC958_3214	-0.1685	8.1414	0.00232384	0.0169321	yggF	99.38	b2930	fructose 1,6 bisphosphatase isozyme	3244402	3245349	-	Chromosome
EC958_3599	-0.918319	2.80521	0.00232455	0.0169321	lptC	100	b3199	lipopolysaccharide export, IM-tethered periplasmic protein of the LptBFGC export complex	3639633	3640190	+	Chromosome
EC958_4167	-0.168011	7.91335	0.00232515	0.0169321	dgoK	95.55	b3693	2-oxo-3-deoxygalactonate kinase	4232189	4233049	-	Chromosome
EC958_1818	0.609373	4.92338	0.00233775	0.0169762	mdtI	100	b1599	multidrug efflux system transporter	1738684	1738995	-	Chromosome
EC958_1652	0.174633	7.88661	0.00233852	0.0169762	ycjX	98.92	b1321	conserved protein with nucleoside triphosphate hydrolase domain	1558410	1559861	+	Chromosome
EC958_4781	-0.174552	7.78626	0.00237614	0.0172224	ampC	76.58	b4150	beta-lactamase/D-alanine carboxypeptidase	4940413	4941540	+	Chromosome
EC958_2191	0.177334	7.64836	0.00239229	0.0173124	fliC	54.29	b1923	flagellin	2096122	2097153	-	Chromosome
EC958_1506	0.239804	7.27197	0.00242114	0.017494	ychJ	97.37	b1233	conserved protein, UPF0225 family	1411743	1412204	-	Chromosome
EC958_1628	-0.507548	5.0539	0.00243803	0.017558	sapF	100	b1290	antimicrobial peptide transport ABC system ATP-binding protein	1535097	1535885	-	Chromosome
EC958_1583	-0.187097	7.8751	0.0024401	0.017558	ybcY	98.17	b0562	-	1488335	1488982	-	Chromosome
EC958_1795	0.537313	4.5604	0.00244135	0.017558	ydfZ	100	b1541	selenoprotein, function unknown	1716399	1716584	+	Chromosome
EC958_3194	-0.971769	2.64429	0.00245635	0.0176387	rpiA	100	b2914	ribose 5-phosphate isomerase, constitutive	3229260	3229973	-	Chromosome
EC958_2837	0.826644	2.89613	0.00248308	0.0178031	hscB	100	b2527	DnaJ-like molecular chaperone specific for IscU	2836047	2836544	-	Chromosome
EC958_3993	-0.109133	9.03928	0.00249944	0.0178928	3993	37.81	b3657	putative permease of the major facilitator superfamily	4042705	4044087	+	Chromosome
EC958_2030	0.197551	7.43005	0.00253023	0.0180628	pabB	96.69	b1812	aminodeoxychorismate synthase, subunit I	1948022	1949365	+	Chromosome
EC958_0946	0.112384	8.88952	0.00253096	0.0180628	yliF	98.64	b0834	predicted membrane-anchored diguanylate cyclase	884682	885992	+	Chromosome
EC958_1722	0.346764	5.98548	0.002549	0.0181636	ydcZ	98.66	b1447	inner membrane protein, DUF606 family	1640408	1640839	-	Chromosome
EC958_2018	0.220898	7.43417	0.00255809	0.0182004	yeaR	100	b1797	conserved protein	1938368	1938709	-	Chromosome
EC958_1535	0.326573	6.59463	0.00256995	0.0182569	ydaV	80.24	b1360	Rac prophage; predicted DNA replication protein	1444854	1445582	+	Chromosome
EC958_4888	0.165015	7.82797	0.00257947	0.0182792	borD	91.75	b0557	DLP12 prophage; predicted lipoprotein	1275589	1275912	-	Chromosome
EC958_1242	-0.255667	6.81838	0.00258096	0.0182792	opgG	99.8	b1048	osmoregulated periplasmic glucan (OPG) biosynthesis periplasmic protein	1169694	1171229	+	Chromosome
EC958_2269	0.250401	7.14148	0.00262202	0.0185417	ydfU	79.66	b1560	Qin prophage; predicted protein	2167910	2168950	-	Chromosome
EC958_1529	0.366363	5.76968	0.00268004	0.0189232	yciB	99.44	b1254	predicted inner membrane protein	1434374	1434895	-	Chromosome
EC958_2564	0.0888002	9.8221	0.00270187	0.0190484	yfaS	97.75	b4500	-	2526936	2531447	-	Chromosome
EC958_4148	-0.110251	9.16636	0.00273924	0.0192826	ilvB	99.11	b3671	acetolactate synthase I, large subunit	4214134	4215804	-	Chromosome
EC958_1876	0.624392	5.51498	0.00276086	0.0194054	grxD	100	b1654	glutaredoxin-4	1795255	1795584	-	Chromosome
EC958_2580	0.775129	3.14628	0.00280147	0.0196611	2580	34.29	b2877	hypothetical protein	2553473	2553580	+	Chromosome
EC958_4222	-0.115415	9.35829	0.00281072	0.0196962	rbsA	99.8	b3749	fused D-ribose transporter subunits of ABC superfamily: ATP-binding components	4292176	4293663	+	Chromosome
EC958_4765	-0.0821307	10.2097	0.0028293	0.0197966	4765	36.27	b3128	putative altronate hydrolase	4918804	4920303	+	Chromosome
EC958_1858	0.314439	6.3964	0.00283829	0.0198296	gstA	100	b1635	glutathionine S-transferase	1780266	1780853	+	Chromosome
EC958_5103	-0.160065	8.24164	0.00286449	0.0199826	thiF	97.21	b3992	adenylyltransferase, modifies ThiS C-terminus	4568717	4569469	-	Chromosome
EC958_3778	-0.212524	7.1834	0.00289073	0.0201354	dam	99.64	b3387	DNA adenine methyltransferase	3804668	3805486	-	Chromosome
EC958_4308	-0.130352	9.14273	0.00289991	0.0201692	4308	25.64	b0367	hypothetical protein	4391043	4392515	-	Chromosome
EC958_5223	0.910452	2.52715	0.00291425	0.0202386	5223	37.5	b3021	putative prophage protein	976730	977209	+	Chromosome
EC958_2230	0.194021	7.39985	0.0029329	0.0203377	2230	56.99	b0929	outer membrane protein N	2128302	2129429	+	Chromosome
EC958_0660	-0.296083	6.85397	0.00295454	0.0204572	purK	98.31	b0522	N5-carboxyaminoimidazole ribonucleotide synthase	579977	581026	-	Chromosome
EC958_1677	0.342815	6.2194	0.00298496	0.0206371	intR	98.68	b1345	Rac prophage; integrase	1584276	1584566	-	Chromosome
EC958_1045	0.343057	6.16179	0.00299935	0.0206816	1045	34.09	b2669	putative prophage protein	982739	983338	-	Chromosome
EC958_0764	0.294503	6.80091	0.00300031	0.0206816	ybeQ	98.04	b0644	conserved protein	687214	687414	-	Chromosome
EC958_2047	0.241411	7.00923	0.00302543	0.0208239	yebQ	99.34	b1828	predicted transporter	1963383	1964849	+	Chromosome
EC958_1090	0.137811	8.64968	0.0030389	0.0208857	1090	22.67	b2922	hypothetical protein	1024155	1025633	-	Chromosome
EC958_0391	0.644842	3.71962	0.0030616	0.0210106	391	37.93	b2019	hypothetical protein	288563	288685	+	Chromosome
EC958_1048	0.467292	5.3709	0.00306899	0.0210262	1048	37.84	b1446	hypothetical protein	983927	984112	-	Chromosome
EC958_0307	1.13155	2.21671	0.00308193	0.0210262	mtn	100	b0159	5'-methylthioadenosine/S-adenosylhomocysteine nucleosidase	196712	197392	-	Chromosome
EC958_1814	0.304856	7.23737	0.00308587	0.0210262	ynfL	98.32	b1595	predicted DNA-binding transcriptional regulator	1734563	1735438	-	Chromosome
EC958_0086	-0.117216	9.14449	0.00308639	0.0210262	yjjL	99.34	b4356	L-galactonate transporter	5061741	5063084	-	Chromosome
EC958_2690	0.107793	9.04074	0.0030865	0.0210262	2690	29.41	b2953	phage major capsid protein	2665287	2666273	-	Chromosome
EC958_4917	-0.295153	6.3735	0.00313362	0.0213159	4917	54.76	b2358	hypothetical protein	1443960	1444829	+	Chromosome
EC958_2125	0.234859	7.51101	0.00315209	0.0214103	ftnA	100	b1905	ferritin iron storage protein (cytoplasmic)	2040271	2040765	+	Chromosome
EC958_2071	0.177151	8.11152	0.00316802	0.0214871	edd	99.83	b1851	6-phosphogluconate dehydratase	1986009	1987859	-	Chromosome
EC958_2674	-0.605099	4.27527	0.00320112	0.0216497	sixA	97.52	b2340	phosphohistidine phosphatase	2648373	2648840	-	Chromosome
EC958_3546	0.144412	8.12102	0.00320132	0.0216497	rsmI	99.65	b3146	16S rRNA C1402 2'-O-ribose methyltransferase, SAM-dependent	3589412	3590257	-	Chromosome
EC958_0579	-0.348645	6.11666	0.00321753	0.0217277	hupB	100	b0440	HU, DNA-binding transcriptional regulator, beta subunit	490637	490891	+	Chromosome
EC958_4304	-0.142777	8.55082	0.0032484	0.0219043	4304	25.94	b0319	hypothetical protein	4387382	4388224	-	Chromosome
EC958_2769	-0.188895	7.86438	0.00328985	0.0221517	eutG	96.96	b2453	ethanol dehydrogenase involved in ethanolamine utilization; aldehyde reductase, converts acetaldehyde to ethanol	2748033	2749229	-	Chromosome
EC958_4468	-0.14501	8.07973	0.00331756	0.0223059	yjbB	99.82	b4020	predicted Na+/Pi-cotransporter	4601907	4603520	+	Chromosome
EC958_1741	0.22172	7.31516	0.00332359	0.0223142	fdnI	99.54	b1476	formate dehydrogenase-N, cytochrome B556 (gamma) subunit, nitrate-inducible	1665006	1665641	+	Chromosome
EC958_1152	0.13544	8.32984	0.00337059	0.0225971	rlmL	99.72	b0948	fused 23S rRNA m(2)G2445 and m(7)G2069 methyltransferase, SAM-dependent	1082132	1084222	+	Chromosome
EC958_4871	1.25092	1.55767	0.00337857	0.0226179	4871	30.61	b1508	transcriptional regulator, y4mF family	987050	987373	+	Chromosome
EC958_4558	-0.115735	8.84991	0.00338677	0.0226402	fdhF	99.65	b4079	formate dehydrogenase-H, selenopolypeptide subunit	4699313	4701001	-	Chromosome
EC958_1902	0.464699	5.57981	0.00340571	0.0227341	sufC	99.19	b1682	SufBCD Fe-S cluster assembly scaffold protein, ATP-binding protein	1823264	1823992	-	Chromosome
EC958_1616	0.36464	5.92303	0.00342124	0.0227828	osmB	100	b1283	lipoprotein	1519152	1519352	-	Chromosome
EC958_1154	0.206699	7.2607	0.00342282	0.0227828	pqiA	100	b0950	paraquat-inducible membrane protein A	1086289	1087524	+	Chromosome
EC958_1469	0.426066	5.52833	0.00345201	0.0229442	1469	51.76	b4505	hypothetical protein	1373183	1373449	-	Chromosome
EC958_3331	-0.099753	9.25552	0.0034856	0.0231344	3331	36.36	b1825	hypothetical protein	3360629	3362110	+	Chromosome
EC958_1988	0.24984	6.77517	0.00355062	0.0235323	ansA	99.41	b1767	cytoplasmic L-asparaginase I	1909635	1910633	+	Chromosome
EC958_2839	0.944657	2.81272	0.0035794	0.0236651	iscA	100	b2528	FeS cluster assembly protein	2836658	2836969	-	Chromosome
EC958_4149	-0.119487	8.62278	0.00358083	0.0236651	emrD	98.98	b3673	multidrug efflux system protein	4216421	4217593	+	Chromosome
EC958_1617	0.270974	6.6715	0.00360836	0.0238131	yciT	99.2	b1284	global regulator of transcription; DeoR family	1519639	1520370	-	Chromosome
EC958_0112	-0.133536	8.45105	0.00367024	0.0241872	deoA	99.32	b4382	thymidine phosphorylase	5086528	5087901	+	Chromosome
EC958_3537	-0.169261	7.71237	0.00368923	0.0242779	3537	44.36	b3140	PTS system, N-acetylgalactosamine-specific IID component	3581485	3582351	+	Chromosome
EC958_1620	0.336664	6.64486	0.00372282	0.0244642	rnb	99.53	b1286	ribonuclease II	1523017	1524933	-	Chromosome
EC958_2093	0.299265	6.31566	0.00374039	0.024545	cmoA	99.6	b1870	carboxy-SAM synthase	2007298	2008023	+	Chromosome
EC958_1895	0.333173	6.48408	0.00375776	0.0246242	ydhZ	100	b1675	predicted protein	1816432	1816623	-	Chromosome
EC958_0973	-0.242226	7.27079	0.00382405	0.0250176	artM	100	b0861	arginine transporter subunit	909968	910618	-	Chromosome
EC958_3550	-0.194666	7.36926	0.00382857	0.0250176	yraP	100	b3150	outer membrane lipoprotein	3593349	3593906	+	Chromosome
EC958_3986	-0.08675	9.75834	0.00384897	0.0251156	yiaN	84.94	b3578	L-dehydroascorbate transporter, TRAP permease large subunit for TRAP (TRipartite ATP-independent Periplasmic) family transporter YiaMNO	4035655	4036914	+	Chromosome
EC958_2202	0.140512	8.16842	0.00386	0.0251523	emrE	98.18	b0543	DLP12 prophage; multidrug resistance protein	2106307	2106801	-	Chromosome
EC958_4620	-0.0828444	10.1667	0.00392991	0.0255719	cadA	99.86	b4131	lysine decarboxylase, acid-inducible	4771809	4773944	-	Chromosome
EC958_3483	-0.104175	9.02069	0.00395805	0.025719	ebgC	100	b3077	cryptic beta-D-galactosidase, beta subunit	3527509	3527940	+	Chromosome
EC958_1068	0.171162	7.64566	0.00398708	0.0258715	1068	58.88	b1156	phage tail fibre protein	1006473	1007069	-	Chromosome
EC958_3996	-0.0985633	9.37504	0.00400831	0.0259699	3996	35.42	b1284	hypothetical protein	4047912	4049189	-	Chromosome
EC958_1817	0.47705	6.41493	0.00401816	0.0259699	ydgD	99.63	b1598	predicted peptidase	1737824	1738627	+	Chromosome
EC958_1593	0.169447	7.89816	0.00401902	0.0259699	trpE	99.42	b1264	component I of anthranilate synthase	1495913	1497457	-	Chromosome
EC958_2554	0.319898	6.38214	0.00411776	0.0265188	rcsB	100	b2217	DNA-binding response regulator in two-component regulatory system with RcsC and YojN	2513270	2513947	+	Chromosome
EC958_2288	0.207562	7.13483	0.00412105	0.0265188	2288	27.36	b4062	putative AraC type regulator	2188788	2189729	+	Chromosome
EC958_2913	0.160391	7.98507	0.00412123	0.0265188	ypjD	99.62	b2611	predicted inner membrane protein	2919194	2920042	+	Chromosome
EC958_0714	0.122735	8.5152	0.00412679	0.0265188	entE	99.25	b0594	2,3-dihydroxybenzoate-AMP ligase component of enterobactin synthase multienzyme complex	639412	641004	+	Chromosome
EC958_3812	-0.100323	9.44743	0.00414687	0.026611	malT	99.45	b3418	DNA-binding transcriptional activator for the mal regulon and maltotriose-ATP-binding protein	3843801	3846488	+	Chromosome
EC958_3187	0.267807	6.58291	0.00415354	0.026617	visC	97.5	b2906	predicted oxidoreductase with FAD/NAD(P)-binding domain	3221709	3222893	-	Chromosome
EC958_4764	-0.0804651	9.99612	0.00418956	0.0268109	4764	45.73	b0268	hypothetical protein	4917888	4918769	+	Chromosome
EC958_1692	0.24507	7.39155	0.00421069	0.026909	hrpA	99.23	b1413	predicted ATP-dependent helicase	1609096	1612980	+	Chromosome
EC958_1949	0.28511	6.6258	0.00426103	0.0271934	yniC	99.1	b1727	2-deoxyglucose-6-P phosphatase	1869831	1870481	+	Chromosome
EC958_3632	0.101195	9.06439	0.00430014	0.0273964	aaeB	99.39	b3240	p-hydroxybenzoic acid efflux system component	3673004	3674953	-	Chromosome
EC958_3900	0.0990784	9.55867	0.00430464	0.0273964	slp	99.47	b3506	outer membrane lipoprotein	3935665	3936246	+	Chromosome
EC958_3726	-0.104765	9.52821	0.00432685	0.0274818	gspL	95.87	b3333	general secretory pathway component, cryptic	3758840	3759988	+	Chromosome
EC958_1848	0.187678	7.46551	0.00432989	0.0274818	ydgK	99.32	b1626	inner membrane protein, DUF2569 family	1770917	1771363	+	Chromosome
EC958_2321	0.140869	8.3565	0.00436415	0.0276615	2321	28.3	b1447	putative membrane protein	2241771	2242637	+	Chromosome
EC958_1281	0.347422	6.55117	0.00442317	0.0279973	rluC	99.69	b1086	23S rRNA pseudouridine(955,2504,2580) synthase	1205314	1206255	+	Chromosome
EC958_0015	-0.0788375	10.1552	0.00443019	0.0280036	15	58.49	b2800	methyl-thioribulose-1-phosphate dehydratase	4990302	4990925	+	Chromosome
EC958_4086	-0.101189	9.24069	0.00445251	0.0281065	4086	26.52	b0439	hypothetical protein	4153303	4155369	+	Chromosome
EC958_3175	-0.213338	7.3744	0.00447733	0.0282248	dsbC	99.15	b2893	protein disulfide isomerase II	3209726	3210418	-	Chromosome
EC958_1668	0.219387	7.01246	0.00448555	0.0282383	1668	31.2	b1790	hypothetical protein	1574610	1575407	-	Chromosome
EC958_4288	-0.152507	8.1424	0.00455052	0.0286086	yigL	98.5	b3826	predicted hydrolase	4370093	4370938	+	Chromosome
EC958_4165	-0.11473	8.67128	0.00458614	0.0287861	dgoD	99.74	b4478	galactonate dehydratase	4230443	4231573	-	Chromosome
EC958_4201	-0.336761	6.27612	0.00459115	0.0287861	pstS	100	b3728	periplasmic phosphate binding protein, high-affinity	4268882	4269904	-	Chromosome
EC958_0476	0.177945	7.80241	0.00462347	0.0289497	yahK	98.28	b0325	predicted oxidoreductase, Zn-dependent and NAD(P)-binding	383912	384943	+	Chromosome
EC958_1533	0.169193	7.77785	0.0046337	0.0289747	ydfE	98.04	b1577	-	1438147	1440600	-	Chromosome
EC958_2895	-0.711284	3.41613	0.00464572	0.0290108	2895	42.31	b0944	hypothetical protein	2902798	2902962	+	Chromosome
EC958_1183	0.140003	8.39137	0.00468288	0.0292036	appC	99.42	b0978	cytochrome bd-II oxidase, subunit I	1112043	1113569	+	Chromosome
EC958_1503	0.152866	7.842	0.00470373	0.0292783	1503	28.38	b0906	hypothetical protein	1408388	1409494	+	Chromosome
EC958_2414	0.105396	8.92181	0.00470747	0.0292783	mdtB	99.81	b2075	multidrug efflux system, subunit B	2353975	2357079	+	Chromosome
EC958_1952	0.631529	3.80499	0.0047513	0.0295114	cedA	97.5	b1731	cell division modulator	1872824	1873069	-	Chromosome
EC958_1891	0.284356	6.47024	0.00476637	0.0295655	ydhX	97.3	b1671	predicted 4Fe-4S ferridoxin-type protein	1811844	1812545	-	Chromosome
EC958_4227	-0.0972884	9.71527	0.00479205	0.0296715	hsrA	99.58	b3754	predicted multidrug or homocysteine efflux system	4297583	4298992	-	Chromosome
EC958_2065	0.15719	8.15436	0.00479623	0.0296715	ptrB	99.13	b1845	protease II	1979995	1982037	-	Chromosome
EC958_1809	0.170082	7.74536	0.00480436	0.0296795	ynfH	96.83	b1590	oxidoreductase, membrane subunit	1729471	1730307	+	Chromosome
EC958_1625	0.124452	8.48481	0.00481031	0.0296795	1625	57.12	b0462	acriflavine resistance protein B	1529393	1532482	+	Chromosome
EC958_3777	0.515724	4.5974	0.00485425	0.0299109	rpe	100	b3386	D-ribulose-5-phosphate 3-epimerase	3803973	3804632	-	Chromosome
EC958_1424	0.549639	5.00472	0.00489832	0.0300879	dsbB	98.86	b1185	oxidoreductase that catalyzes reoxidation of DsbA protein disulfide isomerase I	1322238	1322756	-	Chromosome
EC958_5112	0.167825	8.00452	0.00490195	0.0300879	yjaH	98.27	b4001	conserved protein	4576456	4577139	+	Chromosome
EC958_4833	0.393603	5.97315	0.0049024	0.0300879	4833	36.14	b1234	hypothetical protein	2269578	2270630	+	Chromosome
EC958_4763	-0.306061	6.28317	0.00491835	0.030146	4763	38.15	b2248	putative transcriptional regulator, IclR family	4916884	4917630	-	Chromosome
EC958_2291	0.266985	6.87432	0.0049425	0.0302541	ybtU	37.7	b1741	thiazolinyl-S-HMWP1 reductase	2205621	2206703	+	Chromosome
EC958_1334	0.106828	8.86896	0.0049586	0.0303127	intE	60.48	b1140	e14 prophage; predicted integrase	1256875	1257999	-	Chromosome
EC958_2592	0.217719	7.20317	0.00501322	0.0306064	arnC	99.07	b2254	undecaprenyl phosphate-L-Ara4FN transferase	2563940	2564890	+	Chromosome
EC958_3935	-0.0887403	9.79103	0.00502907	0.0306628	bcsC	98.88	b3530	cellulose synthase subunit	3976430	3979885	-	Chromosome
EC958_4338	-0.110785	8.7193	0.00505484	0.0307796	yihF	98.35	b3861	conserved protein, DUF945 family	4423262	4424521	+	Chromosome
EC958_1283	0.179019	7.93044	0.0050671	0.0308138	yceF	99.48	b1087	Maf-like protein	1206385	1206990	-	Chromosome
EC958_2905	0.157685	7.82672	0.00510072	0.0309598	yfiR	98.84	b2603	probable periplasmic inhibitor of YfiN activity	2913293	2913793	+	Chromosome
EC958_2588	0.30743	6.54828	0.00510444	0.0309598	yfaZ	95	b2250	outer membrane protein, possible porin	2560602	2561147	-	Chromosome
EC958_3198	-0.234137	6.82203	0.00512723	0.0310575	ygfI	98.91	b2921	predicted DNA-binding transcriptional regulator	3232494	3232754	-	Chromosome
EC958_4142	0.116269	8.64716	0.00516992	0.0312753	uhpT	99.78	b3666	hexose phosphate transporter	4207480	4208853	-	Chromosome
EC958_1430	0.190511	7.9148	0.00519612	0.0313929	cvrA	99.13	b1191	predicted cation/proton antiporter	1329745	1331463	-	Chromosome
EC958_4306	-0.117348	8.58107	0.0052071	0.0314184	ysgA	97.4	b3830	predicted hydrolase	4389173	4390030	-	Chromosome
EC958_1974	0.373573	5.88865	0.00521928	0.0314378	ynjA	97.8	b1753	conserved protein	1894713	1895243	+	Chromosome
EC958_0223	0.719136	3.07716	0.00522384	0.0314378	ftsL	100	b0083	membrane bound cell division protein at septum containing leucine zipper motif	99859	100206	+	Chromosome
EC958_1586	0.395338	5.81547	0.00528179	0.0317454	1586	25.61	b0567	hypothetical bacteriophage protein	1489741	1490280	-	Chromosome
EC958_1683	0.316533	6.77668	0.00530429	0.0318395	ldhA	99.7	b1380	fermentative D-lactate dehydrogenase, NAD-dependent	1593218	1594189	-	Chromosome
EC958_2598	0.396859	5.62104	0.0053508	0.0320772	pmrD	96.59	b2259	inactive two-component system connector protein	2570141	2570419	-	Chromosome
EC958_3616	-0.162352	7.67848	0.00537651	0.0321786	nanE	100	b3223	predicted N-acetylmannosamine-6-P epimerase	3658813	3659526	-	Chromosome
EC958_1574	0.121285	9.5977	0.00538157	0.0321786	1574	21.53	b0441	putative host specificity protein	1476048	1479503	+	Chromosome
EC958_1507	0.214746	7.3802	0.00547271	0.0326815	rssA	99.67	b1234	predicted phospholipase, patatin-like family	1412275	1413201	+	Chromosome
EC958_1967	0.220667	7.27726	0.00548966	0.0327406	astA	99.13	b1747	arginine succinyltransferase	1888930	1889946	-	Chromosome
EC958_2470	0.656803	3.51363	0.00552366	0.0329012	2470	31.71	b1787	hypothetical protein	2423829	2423969	+	Chromosome
EC958_4986	-0.186659	7.95686	0.00558002	0.0331943	insA	100	b4516	IS1 repressor TnpA	2385161	2385418	-	Chromosome
EC958_1044	0.313423	6.09769	0.00564172	0.0335184	1044	32.47	b2761	putative prophage protein	982377	982724	-	Chromosome
EC958_1917	0.579656	4.69393	0.00569357	0.0337816	1917	30	b2039	hypothetical protein	1840732	1840890	-	Chromosome
EC958_3884	-0.101578	9.1004	0.00570055	0.0337816	rbbA	99.56	b3486	fused ribosome-associated ATPase: ATP-binding protein/ATP-binding protein/predicted membrane protein	3916681	3919395	-	Chromosome
EC958_2476	0.161149	7.8381	0.00573294	0.0339302	mdtQ	99.37	b2139	-	2429163	2430671	-	Chromosome
EC958_1525	0.148288	8.02523	0.0057537	0.0339965	kch	99.04	b1250	voltage-gated potassium channel	1431042	1432295	-	Chromosome
EC958_0851	1.23479	1.38464	0.00575877	0.0339965	cydB	100	b0734	cytochrome d terminal oxidase, subunit II	785123	786244	+	Chromosome
EC958_1712	0.382409	5.43551	0.00578511	0.0341086	yncJ	97.37	b1436	predicted protein	1631804	1632016	-	Chromosome
EC958_0012	-0.0806212	10.3248	0.00585489	0.0344763	12	39.57	b4346	putative endonuclease	4983654	4985711	-	Chromosome
EC958_4213	-0.126656	8.39785	0.00586258	0.0344779	rsmG	100	b3740	16S rRNA m(7)G527 methyltransferase, SAM-dependent; glucose-inhibited cell-division protein	4281455	4282060	-	Chromosome
EC958_0684	-0.0773351	10.1108	0.00588549	0.0345689	ybdG	99.76	b0577	mechanosensitive channel protein, miniconductance	606793	608022	-	Chromosome
EC958_3910	-0.083832	10.0194	0.00591235	0.0346828	3910	38.22	b0151	putative ATP-binding protein of ABC transport system	3945156	3945938	+	Chromosome
EC958_1080	0.182266	7.41616	0.00601408	0.0352351	1080	30.61	b4045	putative phage tail core protein	1017145	1017648	-	Chromosome
EC958_3958	-0.142222	7.96695	0.0060715	0.0355267	yiaD	99.54	b3552	multicopy suppressor of bamB; outer membrane lipoprotein	4008074	4008715	+	Chromosome
EC958_1474	0.142005	8.12127	0.00611184	0.0357177	dauA	99.82	b1206	C4-dicarboxylic acid transporter	1377371	1379032	-	Chromosome
EC958_2608	0.122825	8.50315	0.00620227	0.0362007	yfbK	91.72	b2270	conserved protein	2579515	2581239	-	Chromosome
EC958_4264	0.175238	8.32041	0.00626398	0.036515	hemX	97.98	b3803	predicted uroporphyrinogen III methyltransferase	4345940	4347115	-	Chromosome
EC958_2828	-0.499723	4.43724	0.00628602	0.0365976	ndk	99.3	b2518	multifunctional nucleoside diphosphate kinase and apyrimidinic endonuclease and 3'-phosphodiesterase	2821972	2822385	-	Chromosome
EC958_2092	0.243587	6.76752	0.0063103	0.0366851	yecN	100	b1869	inner membrane protein, MAPEG family	2006862	2007239	+	Chromosome
EC958_1222	0.0971077	9.35119	0.00632377	0.0366851	pgaA	97.03	b1024	biofilm adhesin polysaccharide PGA secretin; OM porin; poly-beta-1,6-N-acetyl-D-glucosamine export protein	1153458	1155863	-	Chromosome
EC958_4282	-0.103068	8.92971	0.00632735	0.0366851	pldA	98.96	b3821	outer membrane phospholipase A	4363830	4364681	+	Chromosome
EC958_2175	0.154979	7.76787	0.00633265	0.0366851	2175	23.58	b1577	hypothetical protein	2081432	2083630	+	Chromosome
EC958_3682	0.131188	8.61678	0.00637361	0.0368764	rsmB	97.9	b3289	16S rRNA m(5)C967 methyltransferase, SAM-dependent	3730125	3731396	+	Chromosome
EC958_1087	0.16004	7.89619	0.00640232	0.0369965	1087	25.58	b0739	hypothetical protein	1021562	1022659	-	Chromosome
EC958_4289	-0.135097	8.24182	0.00647402	0.0373644	yigM	99.67	b3827	predicted inner membrane protein	4371032	4371913	+	Chromosome
EC958_0066	-0.137634	8.09312	0.0064858	0.0373859	yjiK	97.55	b4333	conserved protein	5038182	5039135	-	Chromosome
EC958_2697	0.154551	7.8042	0.00651982	0.0375263	emrK	98.19	b2368	EmrKY-TolC multidrug resistance efflux pump, membrane fusion protein component	2673516	2674661	-	Chromosome
EC958_4140	-0.0785733	10.1688	0.00652631	0.0375263	yicO	98.87	b3664	putative adenine permease	4204158	4205552	-	Chromosome
EC958_1047	0.469859	5.20117	0.00655389	0.0376383	1047	31.37	b3410	hypothetical protein	983664	983912	-	Chromosome
EC958_4194	-0.0844036	9.6438	0.00659131	0.0378064	bglB	98.49	b3721	cryptic phospho-beta-glucosidase B	4260801	4262177	-	Chromosome
EC958_3790	-0.131196	8.26179	0.0066457	0.0380618	yrfG	100	b3399	GMP/IMP nucleotidase	3818215	3818910	+	Chromosome
EC958_4191	-0.138528	8.08279	0.00665556	0.0380618	yieK	98.75	b3718	predicted 6-phosphogluconolactonase	4257166	4257870	-	Chromosome
EC958_0087	-0.114488	8.55678	0.00666041	0.0380618	yjjM	99.01	b4357	DNA-binding transcriptional activator for yjjMN; mutants fail to grow on L-galactonate	5063319	5064215	-	Chromosome
EC958_1932	0.333908	5.70214	0.00679167	0.0387642	btuE	97.81	b1710	glutathione peroxidase	1854886	1855419	-	Chromosome
EC958_0220	-0.2032	7.06934	0.00684522	0.0390219	cra	100	b0080	DNA-binding transcriptional repressor-activator for carbon metabolism	96855	97841	+	Chromosome
EC958_4224	-0.127372	8.45964	0.00686884	0.0391086	rbsB	99.66	b3751	D-ribose transporter subunit	4294670	4295548	+	Chromosome
EC958_3859	0.148672	7.93717	0.00690352	0.039258	rsmD	99.49	b3465	16S rRNA m(2)G966 methyltransferase, SAM-dependent	3895064	3895642	+	Chromosome
EC958_1019	0.0996168	9.86775	0.00692646	0.0393403	1019	30.46	b1372	phage tail fibre protein	960383	962350	-	Chromosome
EC958_1930	0.320976	5.91069	0.00694026	0.0393705	nlpC	99.35	b1708	predicted peptidase, C40 clan, lipoprotein	1853595	1854041	-	Chromosome
EC958_2835	1.48203	1.18062	0.00703721	0.0398718	fdx	99.1	b2525	[2Fe-2S] ferredoxin	2833843	2834160	-	Chromosome
EC958_1624	0.122817	8.62786	0.00707462	0.0400349	1624	50.13	b0463	acriflavine resistance protein A	1528239	1529375	+	Chromosome
EC958_3615	-0.126208	8.25847	0.00709895	0.0401237	nanK	97.94	b3222	N-acetylmannosamine kinase	3657941	3658831	-	Chromosome
EC958_1639	0.21324	6.8956	0.00712451	0.0402193	pspE	99.04	b1308	thiosulfate:cyanide sulfurtransferase (rhodanese)	1544116	1544412	+	Chromosome
EC958_0527	-0.140378	8.09802	0.00714822	0.0403042	aroM	96.89	b0390	conserved protein, AroM family	436857	437516	+	Chromosome
EC958_4630	-0.104169	8.83801	0.00719517	0.0405197	yjeH	99.52	b4141	predicted transporter	4784496	4785794	-	Chromosome
EC958_3994	-0.0965213	9.03129	0.00727428	0.0409156	ysaD	85.71	b4649	-	4044116	4046071	+	Chromosome
EC958_0468	-0.0991961	8.92126	0.00733784	0.0412232	yahB	98.71	b0316	predicted DNA-bindng transcriptional regulator	374798	375712	-	Chromosome
EC958_1824	0.185396	7.24624	0.00747907	0.0419659	ydgI	100	b1605	predicted arginine/ornithine antiporter transporter	1745421	1746785	+	Chromosome
EC958_4874	0.6345	3.39597	0.00753709	0.0422404	4874	43.48	b4251	hypothetical protein	1157831	1157917	+	Chromosome
EC958_2188	0.213397	7.08801	0.00754641	0.0422417	fliY	100	b1920	cystine transporter subunit	2093754	2094593	-	Chromosome
EC958_4134	-0.0805821	10.9209	0.00765145	0.0427781	nlpA	98.53	b3661	cytoplasmic membrane lipoprotein-28	4200079	4200879	-	Chromosome
EC958_2696	0.151965	8.04935	0.00774886	0.0432707	emrY	99.8	b2367	predicted multidrug efflux system	2671978	2673498	-	Chromosome
EC958_4903	0.121658	8.35769	0.00780462	0.0434525	4903	31.25	b2907	hypothetical protein	1356573	1356914	-	Chromosome
EC958_1748	0.250632	7.43336	0.00781585	0.0434525	bdm	98.59	b1481	biofilm-dependent modulation protein	1669692	1669952	-	Chromosome
EC958_0651	-0.131281	9.17727	0.00781798	0.0434525	ybbY	99.31	b0513	predicted uracil/xanthine transporter	568769	570058	+	Chromosome
EC958_4193	-0.0905547	10.4078	0.00781883	0.0434525	bglH	98.7	b3720	carbohydrate-specific outer membrane porin, cryptic	4259099	4260697	-	Chromosome
EC958_2401	0.428167	5.02424	0.00791015	0.0439075	wzb	98.64	b2061	protein-tyrosine phosphatase	2334932	2335357	-	Chromosome
EC958_1002	-0.360365	5.5902	0.00794212	0.0440323	ftsK	96.42	b0890	DNA translocase at septal ring sorting daughter chromsomes	942244	946332	+	Chromosome
EC958_4285	-0.0837764	9.7803	0.00797254	0.0441483	yfcI	55.02	b2305	hypothetical protein	4367376	4368218	-	Chromosome
EC958_1657	0.240339	7.11931	0.00805334	0.0445426	mpaA	99.17	b1326	murein peptide amidase A	1564235	1565005	-	Chromosome
EC958_2314	0.196698	7.20523	0.00810993	0.0448023	ibrB	54.63	b0601	hypothetical protein	2232551	2233177	-	Chromosome
EC958_3598	0.375859	5.4615	0.00817365	0.0451007	kdsC	99.47	b3198	3-deoxy-D-manno-octulosonate 8-phosphate phosphatase	3639070	3639618	+	Chromosome
EC958_1131	0.215078	6.95198	0.00819793	0.0451533	ycbC	100	b0920	conserved protein, DUF218 superfamily	1054246	1055007	-	Chromosome
EC958_1203	0.14802	8.12445	0.00820262	0.0451533	rutG	98.87	b1006	pyrimidine permease	1132419	1133729	-	Chromosome
EC958_2032	0.163165	7.60234	0.00824928	0.0453564	sdaA	99.78	b1814	L-serine deaminase I	1950149	1951495	+	Chromosome
EC958_1878	0.220334	6.75151	0.00825962	0.0453596	sodB	99.48	b1656	superoxide dismutase, Fe	1796892	1797455	+	Chromosome
EC958_1513	0.328483	6.21789	0.00827731	0.0454031	insG	97.33	b4278	IS4 transposase	1417647	1418528	-	Chromosome
EC958_4649	-0.0858031	9.61084	0.00829306	0.0454358	mscM	99.46	b4159	mechanosensitive channel protein, miniconductance	4800811	4804116	-	Chromosome
EC958_0123	-0.110692	8.84743	0.00838514	0.0458862	slt	99.84	b4392	lytic murein transglycosylase, soluble	5098910	5100829	+	Chromosome
EC958_1769	0.312207	6.64732	0.008411	0.0459208	1769	58.8	b4316	F9-type fimbriae periplasmic chaperone protein	1691581	1692273	-	Chromosome
EC958_4936	0.325227	6.19569	0.00841802	0.0459208	4936	52.34	b3558	integrase core domain protein	1997609	1998313	-	Chromosome
EC958_5148	-0.246069	6.50919	0.00842112	0.0459208	insN	100	b4587	-	5008229	5008513	-	Chromosome
EC958_4341	-0.37064	5.49929	0.00845783	0.0460669	polA	99.78	b3863	fused DNA polymerase I 5'->3' polymerase/3'->5' exonuclease/5'->3' exonuclease	4425870	4428638	+	Chromosome
EC958_2354	0.270579	6.24723	0.00851046	0.0462993	2354	27.83	b4578	transposase	2284961	2285452	-	Chromosome
EC958_2262	0.187136	7.62078	0.00860957	0.0467375	2262	36.44	b4693	putative phage terminase large subunit	2159099	2160838	-	Chromosome
EC958_2258	0.144978	8.07843	0.00861112	0.0467375	2258	33.85	b2285	putative major capsid protein	2155901	2157100	-	Chromosome
EC958_4250	-0.0955465	9.0005	0.00864906	0.0468886	rffG	98.87	b3788	dTDP-glucose 4,6-dehydratase	4330054	4331103	+	Chromosome
EC958_1000	-0.34679	5.60006	0.00867934	0.0469979	trxB	99.07	b0888	thioredoxin reductase, FAD/NAD(P)-binding	940106	941173	-	Chromosome
EC958_1561	0.130475	9.23917	0.0087343	0.0472405	1561	20.91	b0633	phage portal protein	1464522	1467089	+	Chromosome
EC958_0635	-0.240517	6.5456	0.00877022	0.0473796	ybbO	98.88	b0493	predicted oxidoreductase with NAD(P)-binding Rossmann-fold domain	549617	550408	-	Chromosome
EC958_2973	0.193907	7.29012	0.00878179	0.047387	srlR	99.61	b2707	DNA-bindng transcriptional repressor	2970122	2970877	+	Chromosome
EC958_3686	-0.268462	6.25148	0.00881251	0.0474976	zntR	99.29	b3292	DNA-binding transcriptional activator in response to Zn(II)	3733626	3734033	-	Chromosome
EC958_3774	-0.140173	7.88589	0.00883654	0.0475719	yhfZ	99.34	b3383	conserved protein	3801158	3802045	-	Chromosome
EC958_4698	-0.107869	8.65515	0.00887279	0.0477118	4698	23.35	b4197	hypothetical protein	4849307	4850131	-	Chromosome
EC958_0146	-0.496658	4.3452	0.00895693	0.0481079	dnaK	100	b0014	chaperone Hsp70, co-chaperone with DnaJ	12053	13951	+	Chromosome
EC958_4184	-0.128083	8.16048	0.00896715	0.0481079	yidZ	96.87	b3711	predicted DNA-binding transcriptional regulator	4251251	4252201	+	Chromosome
EC958_4408	-0.0875218	9.60996	0.0089801	0.0481217	uspD	99.3	b3923	stress-induced protein	4485317	4485727	+	Chromosome
EC958_0925	0.182263	7.63039	0.00900413	0.0481949	dps	100	b0812	Fe-binding and storage protein; stress-inducible DNA-binding protetin	859214	859792	-	Chromosome
EC958_4931	0.46692	4.74681	0.00913939	0.0488626	ydhL	98.73	b1648	conserved protein	1791570	1791929	-	Chromosome
EC958_2444	0.0818263	9.76062	0.00923385	0.0493109	yehB	97.22	b2109	predicted outer membrane protein	2386112	2388589	-	Chromosome
EC958_4344	-0.22058	6.77336	0.00934758	0.0498609	yihI	100	b3866	activator of Der GTPase	4430252	4430743	+	Chromosome
EC958_1926	0.318039	6.56747	0.00945537	0.050378	aroH	99.71	b1704	3-deoxy-D-arabino-heptulosonate-7-phosphate synthase, tryptophan repressible	1849762	1850790	+	Chromosome
EC958_4051	-0.173369	7.44792	0.00949225	0.0505166	rph	99.16	b3643	-	4104646	4105368	-	Chromosome
EC958_1919	0.211877	6.79323	0.00953081	0.0506638	ydiR	97.76	b1698	predicted electron transfer flavoprotein, FAD-binding subunit	1841729	1842649	+	Chromosome
EC958_4621	-0.07702	9.7429	0.00956113	0.0507597	cadB	100	b4132	predicted lysine/cadaverine transporter	4774036	4775352	-	Chromosome
EC958_1610	0.355525	6.01272	0.0095707	0.0507597	pgpB	98.82	b1278	phosphatidylglycerophosphatase B	1515374	1516120	+	Chromosome
EC958_2767	-0.148944	7.87817	0.00972915	0.0515068	eutA	98.07	b2451	reactivating factor for ethanolamine ammonia lyase	2745190	2746575	-	Chromosome
EC958_1559	0.342387	5.78495	0.00974449	0.0515068	1559	32.73	b0949	hypothetical protein	1464355	1464558	+	Chromosome
EC958_1767	0.36052	5.95384	0.00974483	0.0515068	ydeS	97.73	b1504	predicted fimbrial-like adhesin protein	1688344	1688856	-	Chromosome
EC958_2615	0.404094	5.00269	0.0098063	0.0517728	nuoJ	100	b2280	NADH:ubiquinone oxidoreductase, membrane subunit J	2588333	2588869	-	Chromosome
EC958_2194	0.330983	5.67793	0.00984879	0.0519381	fliT	97.52	b1926	predicted chaperone	2099260	2099607	+	Chromosome
EC958_2189	0.201139	7.01282	0.00990807	0.0521915	fliZ	97.27	b1921	RpoS antagonist; putative regulator of FliA activity	2094642	2095211	-	Chromosome
EC958_1292	0.339493	6.20419	0.00992951	0.0522452	pabC	98.88	b1096	4-amino-4-deoxychorismate lyase component of para-aminobenzoate synthase multienzyme complex	1213674	1214465	+	Chromosome
EC958_0942	0.127579	8.2975	0.00994959	0.0522916	gsiB	99.02	b0830	glutathione periplasmic binding protein, ABC superfamily transporter	878759	880279	+	Chromosome
EC958_2918	-0.136139	8.34025	0.0100138	0.0525632	recN	98.92	b2616	recombination and repair protein	2923101	2924744	+	Chromosome
EC958_0956	-0.184588	7.20175	0.0100239	0.0525632	ybjI	98.89	b0844	FMN and erythrose-4-P phosphatase	894663	895463	-	Chromosome
EC958_3429	-0.16051	7.87301	0.0100866	0.0528324	3429	32.91	b4288	putative iron compound permease protein of ABC transporter family	3467957	3468988	-	Chromosome
EC958_1015	0.260647	6.25812	0.0100989	0.0528374	pinE	77.05	b1158	e14 prophage; site-specific DNA recombinase	957677	958258	-	Chromosome
EC958_0242	-0.183828	7.176	0.0101384	0.0529843	zapD	99.6	b0102	FtsZ stabilizer	120563	121288	-	Chromosome
EC958_3889	-0.245392	6.51691	0.0101789	0.0531362	pitA	100	b3493	phosphate transporter, low-affinity; tellurite importer	3923779	3925260	+	Chromosome
EC958_1419	0.27853	6.20423	0.0102142	0.0532487	ycgM	99.09	b1180	predicted isomerase/hydrolase	1318516	1319157	+	Chromosome
EC958_5221	-0.344395	5.81573	0.0102234	0.0532487	insA	94.51	b0022	IS1 repressor TnpA	4953180	4953437	+	Chromosome
EC958_0524	-0.254706	6.37243	0.0102909	0.0535403	yaiI	100	b0387	conserved protein, UPF0178 family, downregulated by beryllium	435073	435633	+	Chromosome
EC958_3263	-0.112288	8.54802	0.0103148	0.0536048	3263	28.68	b3558	hypothetical protein	3293275	3294057	-	Chromosome
EC958_2430	0.147401	7.96902	0.0103458	0.0537055	gatZ	96.19	b2095	D-tagatose 1,6-bisphosphate aldolase 2, subunit	2372045	2373289	-	Chromosome
EC958_3233	-0.264482	6.29083	0.0103686	0.0537642	gshB	99.68	b2947	glutathione synthetase	3263353	3264285	+	Chromosome
EC958_2846	-0.150817	7.83285	0.0104801	0.0542817	csiE	99.3	b2535	stationary phase inducible protein	2842328	2843611	+	Chromosome
EC958_2552	-0.149054	7.75494	0.0105677	0.0546745	ompC	91.51	b2215	outer membrane porin protein C	2508766	2509869	-	Chromosome
EC958_3783	-0.157004	7.56597	0.0106076	0.0548198	hofP	98.51	b3392	protein required for the utilization of DNA as a carbon source	3810206	3810631	-	Chromosome
EC958_2583	0.170561	7.34036	0.0106675	0.055068	rhmA	98.88	b2245	2-keto-3-deoxy-L-rhamnonate aldolase	2554911	2555696	-	Chromosome
EC958_3644	-0.137879	8.04416	0.0107689	0.0555299	acuI	98.46	b3253	predicted acryloyl-CoA reductase	3689981	3690937	+	Chromosome
EC958_4017	-0.257029	6.28321	0.0107982	0.0556191	secB	99.35	b3609	protein export chaperone	4073701	4074210	-	Chromosome
EC958_4905	0.102783	8.72564	0.0108419	0.0557823	4905	42.86	b0900	hypothetical protein	1362146	1362595	+	Chromosome
EC958_4571	-0.1777	7.23237	0.010877	0.0559009	rpiB	99.33	b4090	ribose 5-phosphate isomerase B/allose 6-phosphate isomerase	4715445	4715876	+	Chromosome
EC958_1738	0.279872	6.17222	0.0109733	0.0563339	fdnG	100	b1474	formate dehydrogenase-N, alpha subunit, nitrate-inducible	1661069	1661638	+	Chromosome
EC958_1337	0.207613	7.56626	0.0110206	0.0565139	1337	48.57	b0803	putative C4-type zinc finger protein	1258932	1259135	-	Chromosome
EC958_5067	-0.256629	6.45444	0.0110605	0.0565957	5067	38.86	b0277	hypothetical protein	3338861	3339412	-	Chromosome
EC958_3481	-0.195573	7.05316	0.0110764	0.0565957	ebgR	98.17	b3075	DNA-binding transcriptional repressor	3523253	3524218	+	Chromosome
EC958_5116	-0.110998	8.74742	0.0110798	0.0565957	purD	98.6	b4005	phosphoribosylglycinamide synthetase phosphoribosylamine-glycine ligase	4580511	4581782	-	Chromosome
EC958_1899	0.258674	6.25103	0.0110853	0.0565957	sufE	98.55	b1679	sulfur acceptor protein	1820372	1820770	-	Chromosome
EC958_2190	0.200381	7.06027	0.0111418	0.0568221	fliA	99.58	b1922	RNA polymerase, sigma 28 (sigma F) factor	2095239	2095940	-	Chromosome
EC958_0129	-0.203269	7.34588	0.011337	0.057754	creB	98.69	b4398	DNA-binding response regulator in two-component regulatory system with CreC	5104131	5104802	+	Chromosome
EC958_4774	-0.141989	7.94263	0.0113576	0.0577956	4774	38.19	b0840	putative regulatory protein, DeoR family	4931465	4932229	+	Chromosome
EC958_4777	-0.0882681	9.20448	0.0115048	0.0584804	4777	26.29	b1649	bacterial regulatory protein, tetR family protein	4933761	4934399	-	Chromosome
EC958_1069	0.103709	8.57858	0.0118657	0.0602491	1069	50.88	b1157	phage tail fibre protein	1007087	1008400	-	Chromosome
EC958_0072	-0.0981399	8.71733	0.0119254	0.0604863	yjiP	88.64	b4339	-	5044425	5045363	+	Chromosome
EC958_0036	-0.064696	10.4243	0.0119446	0.0605174	yjhR	97.98	b4308	-	5008657	5009682	+	Chromosome
EC958_1740	0.181509	7.56218	0.0120899	0.061187	fdnH	98.98	b1475	formate dehydrogenase-N, Fe-S (beta) subunit, nitrate-inducible	1664129	1664995	+	Chromosome
EC958_1557	0.150276	8.67516	0.0121194	0.0612696	1557	28.8	b2506	phage major capsid protein	1462373	1464292	+	Chromosome
EC958_2504	-0.310897	5.85515	0.0121445	0.0612826	fruK	100	b2168	fructose-1-phosphate kinase	2462125	2463045	-	Chromosome
EC958_1835	0.386928	5.49183	0.0121559	0.0612826	uidC	98.63	b1615	predicted outer membrane porin protein	1758302	1758517	-	Chromosome
EC958_1911	0.227813	6.55946	0.0121616	0.0612826	ydiN	98.81	b1691	inner membrane protein, predicted MFS superfamily transporter	1833830	1835083	+	Chromosome
EC958_2518	0.25879	6.36684	0.0121845	0.0613315	yejF	98.49	b2180	microcin C transporter, ATP-binding subunit; ABC family	2476998	2478569	+	Chromosome
EC958_2621	0.260211	6.17959	0.0122069	0.0613781	nuoC	99.5	b2286	NADH:ubiquinone oxidoreductase, fused CD subunit	2595046	2596830	-	Chromosome
EC958_2225	0.370067	5.16147	0.0122394	0.0614748	vsr	98.72	b1960	DNA mismatch endonuclease of very short patch repair	2124730	2125182	-	Chromosome
EC958_0073	-0.13574	8.07562	0.0122556	0.0614895	yjiR	99.15	b4340	fused predicted DNA-binding transcriptional regulator/predicted aminotransferase	5045624	5047018	-	Chromosome
EC958_1807	0.288284	6.23232	0.0122871	0.0615813	ynfF	97.96	b1588	S- and N-oxide reductase, A subunit, periplasmic	1728030	1728749	+	Chromosome
EC958_4464	-0.216807	6.7136	0.0123429	0.0617945	iclR	99.27	b4018	DNA-binding transcriptional repressor	4596158	4596964	-	Chromosome
EC958_4957	0.419064	4.79378	0.0124293	0.0621599	ydfR	81.08	b1555	Qin prophage; predicted protein	2163742	2164074	-	Chromosome
EC958_2416	0.166127	7.70842	0.0125032	0.062462	mdtD	99.15	b2077	putative arabinose efflux transporter	2360176	2361573	+	Chromosome
EC958_4162	-0.103219	8.68069	0.0125585	0.0626711	yidR	97.35	b3689	conserved protein	4226655	4227887	-	Chromosome
EC958_0103	0.124242	8.10393	0.0125847	0.0627343	prfC	99.81	b4375	peptide chain release factor RF-3	5077732	5079303	+	Chromosome
EC958_2624	0.132659	7.96353	0.0125999	0.062743	lrhA	99.04	b2289	DNA-binding transcriptional repressor of flagellar, motility and chemotaxis genes	2598693	2599613	-	Chromosome
EC958_4080	-0.17092	7.34775	0.0128797	0.0640674	4080	24.48	b0933	hypothetical protein	4142010	4142597	+	Chromosome
EC958_3398	-0.3856	5.55997	0.0129578	0.0643869	exbD	100	b3005	membrane spanning protein in TonB-ExbB-ExbD complex	3435538	3435945	-	Chromosome
EC958_0461	0.127385	8.00731	0.0129965	0.0645105	hyxR	40.35	b0315	regulator of reactive nitrogen intermediate response pathways	364099	364785	-	Chromosome
EC958_2271	0.468466	4.26463	0.0130378	0.0646461	hokD	100	b1562	Qin prophage; small toxic polypeptide	2169410	2169547	-	Chromosome
EC958_4357	-0.069161	10.2525	0.0131555	0.0651606	4357	24.55	b1775	hypothetical protein	4443935	4445350	+	Chromosome
EC958_3386	-0.194073	6.9896	0.0131804	0.0652142	hybE	98.77	b2992	hydrogenase 2-specific chaperone	3425261	3425731	-	Chromosome
EC958_2031	0.189499	6.98932	0.0134305	0.0663807	nudL	98.96	b1813	predicted NUDIX hydrolase	1949387	1949947	+	Chromosome
EC958_1336	0.197628	7.19917	0.0134508	0.0664107	1336	22.22	b0595	hypothetical protein	1258606	1258914	-	Chromosome
EC958_3361	-0.0890941	9.1042	0.0134663	0.0664168	glcB	99.03	b2976	malate synthase G	3399354	3401507	-	Chromosome
EC958_1567	0.370683	6.25212	0.0134976	0.066487	1567	30.59	b4167	putative phage tail assembly chaperone	1469372	1469728	+	Chromosome
EC958_0109	-0.0975049	8.75308	0.0135092	0.066487	yjjI	99.03	b4380	conserved protein	5083932	5085464	-	Chromosome
EC958_0003	-0.200974	7.02142	0.0135456	0.0665956	cbtA	87.1	b2005	CP4-44 prophage; toxin of the YeeV-YeeU toxin-antitoxin system	4975064	4975423	+	Chromosome
EC958_0232	0.311554	5.71035	0.0136036	0.06681	ddlB	98.69	b0092	D-alanine:D-alanine ligase	111060	111962	+	Chromosome
EC958_0533	-0.527683	3.85287	0.0136652	0.0670418	533	45.16	b3674	hypothetical protein	440505	440624	+	Chromosome
EC958_2222	-0.506861	4.58929	0.0137152	0.0672163	yodC	100	b1957	predicted protein	2122470	2122634	-	Chromosome
EC958_3336	0.175777	7.29079	0.0137567	0.0673483	kpsU	46.8	b0918	3-deoxy-manno-octulosonate cytidylyltransferase	3367419	3368141	+	Chromosome
EC958_3934	-0.097832	8.70196	0.0137758	0.0673711	yhjK	99.38	b3529	cyclic-di-GMP phosphodiesterase	3974360	3976291	-	Chromosome
EC958_1827	0.27489	6.30309	0.0138293	0.0675617	rstA	97.91	b1608	multicopy supressor of yjeE, yeaZ or ygjD deletion lethality, predicted response regulator of two-component regulatory system with sensor protein RstB	1747963	1748724	+	Chromosome
EC958_1697	0.276428	6.19763	0.0139789	0.0682206	cybB	98.86	b1418	cytochrome b561	1616916	1617464	+	Chromosome
EC958_3438	0.206069	6.76501	0.0143134	0.0697799	tolC	99.8	b3035	transport channel	3477982	3479445	+	Chromosome
EC958_4136	-0.0966995	8.85567	0.0144412	0.070329	nepI	98.74	b3662	predicted transporter	4201453	4202673	-	Chromosome
EC958_4298	-0.0875838	9.34749	0.0145005	0.070544	4298	34.35	b1659	hypothetical protein	4380720	4381607	-	Chromosome
EC958_2007	0.419989	5.29574	0.0146726	0.0713065	yeaI	98.57	b1785	predicted membrane-anchored diguanylate cyclase	1929164	1930621	+	Chromosome
EC958_0366	0.260326	6.26585	0.0147421	0.0715693	rayT	95.12	b0228	RAYT REP element-mobilizing transposase; TnpA(REP)	264690	265169	+	Chromosome
EC958_1934	-0.576047	3.63931	0.0148496	0.071948	ihfA	100	b1712	integration host factor (IHF), DNA-binding protein, alpha subunit	1856581	1856862	-	Chromosome
EC958_4792	-0.0972231	8.72123	0.0148511	0.071948	4792	22.49	b0767	hypothetical protein; putative exported protein	4954450	4955790	+	Chromosome
EC958_2312	0.110663	8.67675	0.0149435	0.0723176	yoeA	100	b4582	-	2230033	2232162	+	Chromosome
EC958_2544	0.217554	6.79053	0.0149585	0.0723176	napF	99.39	b2208	ferredoxin-type protein, role in electron transfer to periplasmic nitrate reductase NapA	2500688	2501164	-	Chromosome
EC958_3956	-0.197686	6.92504	0.0150941	0.0728975	yiaC	96.58	b3550	predicted acyltransferase with acyl-CoA N-acyltransferase domain	4005179	4005601	+	Chromosome
EC958_4089	-0.108928	8.37596	0.0151239	0.0729653	ykfC	99.19	b0258	-	4156681	4158186	-	Chromosome
EC958_0974	-0.184093	7.05866	0.0151831	0.0731748	artQ	100	b0862	arginine transporter subunit	910636	911334	-	Chromosome
EC958_2119	0.165748	7.58835	0.0152411	0.0733783	araG	99.8	b1900	fused L-arabinose transporter subunits of ABC superfamily: ATP-binding components	2035126	2036667	-	Chromosome
EC958_0070	-0.178496	7.1117	0.0152691	0.0734261	yjiN	99.06	b4336	zinc-type alcohol dehydrogenase-like protein	5041405	5042667	-	Chromosome
EC958_2431	0.174683	7.18943	0.0152826	0.0734261	gatY	98.24	b2096	D-tagatose 1,6-bisphosphate aldolase 2, catalytic subunit	2373336	2374178	-	Chromosome
EC958_2296	-0.819291	2.39531	0.0154046	0.0739168	yeeJ	93.62	b1978	putative adhesin	2212580	2212732	+	Chromosome
EC958_1801	0.316051	5.61979	0.0154166	0.0739168	ynfB	96.46	b1583	predicted protein	1722524	1722847	+	Chromosome
EC958_3418	-0.103221	8.64931	0.0155099	0.0742878	ygiS	98.88	b3020	predicted transporter subunit: periplasmic-binding component of ABC superfamily	3458516	3460168	-	Chromosome
EC958_1642	0.158449	7.43421	0.0155344	0.0743281	ycjO	100	b1311	predicted sugar transporter subunit: membrane component of ABC superfamily	1547647	1548510	+	Chromosome
EC958_0859	0.278052	5.90461	0.0155561	0.0743558	tolB	100	b0740	periplasmic protein	789863	791140	+	Chromosome
EC958_2359	0.419803	4.78657	0.0156635	0.0747775	yefM	98.8	b2017	antitoxin of the YoeB-YefM toxin-antitoxin system	2289394	2289654	-	Chromosome
EC958_0313	0.274139	6.3497	0.0156766	0.0747775	glnD	99.44	b0167	uridylyltransferase	203482	206136	-	Chromosome
EC958_3983	-0.130991	7.88636	0.0157882	0.0752326	yiaL	90.91	b3576	conserved protein	4033664	4034110	+	Chromosome
EC958_4270	-0.296579	5.78536	0.0158048	0.0752346	yifL	100	b4558	predicted lipoprotein	4352596	4352781	+	Chromosome
EC958_0688	-0.131258	8.0826	0.0160812	0.076472	ybdK	97.85	b0581	weak gamma-glutamyl:cysteine ligase	609642	610742	-	Chromosome
EC958_1969	-0.591132	3.44492	0.0161489	0.0767155	1969	41.18	b1317	hypothetical protein	1891444	1891596	+	Chromosome
EC958_0324	0.312121	5.53608	0.016175	0.0767612	skp	100	b0178	periplasmic chaperone	217721	218188	+	Chromosome
EC958_3572	0.837892	2.185	0.0162849	0.0772036	rimP	100	b3170	ribosome maturation factor for 30S subunits	3614493	3614939	-	Chromosome
EC958_1149	0.130974	7.83664	0.0163703	0.0775296	pyrD	99.4	b0945	dihydro-orotate oxidase, FMN-linked	1079175	1080194	+	Chromosome
EC958_1484	0.79558	2.4496	0.0164497	0.077826	ldrA	94.29	b4419	toxic polypeptide, small	1387415	1387504	-	Chromosome
EC958_0525	-0.24279	6.30337	0.0164702	0.077844	aroL	100	b0388	shikimate kinase II	435834	436340	+	Chromosome
EC958_3318	-0.141961	7.71608	0.0164882	0.0778497	yafZ	75.28	b0252	CP4-6 prophage; conserved protein	3352979	3353779	+	Chromosome
EC958_2056	0.278779	5.94663	0.0166108	0.0783488	yebW	98.41	b1837	predicted protein	1975254	1975511	+	Chromosome
EC958_1667	0.366788	5.78588	0.0166926	0.0786004	abgT	100	b1336	p-aminobenzoyl-glutamate transporter; membrane protein	1574078	1574263	-	Chromosome
EC958_0322	-0.609212	3.27825	0.0166979	0.0786004	rseP	100	b0176	inner membrane zinc RIP metalloprotease; RpoE activator, by degrading RseA; cleaved signal peptide endoprotease	213740	215119	+	Chromosome
EC958_4053	-0.0984593	8.79674	0.0168005	0.0789219	yicG	100	b3646	inner membrane protein, UPF0126 family	4106550	4107203	+	Chromosome
EC958_0561	0.224205	6.90469	0.016802	0.0789219	thiI	99.38	b0423	tRNA s(4)U8 sulfurtransferase	470735	472165	+	Chromosome
EC958_1209	-0.157391	7.46537	0.016823	0.0789219	rutA	99.21	b1012	pyrimidine oxygenase, FMN-dependent	1136771	1137934	-	Chromosome
EC958_2123	0.910586	2.00958	0.0168342	0.0789219	2123	35.48	b4301	hypothetical protein	2039438	2039566	+	Chromosome
EC958_5177	-0.292137	6.06187	0.0169146	0.0792192	5177	27.78	b3226	hypothetical protein	2317530	2317823	-	Chromosome
EC958_1680	0.100718	8.63623	0.0169828	0.0794583	ydbK	99.23	b1378	fused predicted pyruvate-flavodoxin oxidoreductase: conserved protein/conserved protein/FeS binding protein	1588624	1592130	-	Chromosome
EC958_5056	-0.421549	4.67033	0.0170057	0.0794854	yqgD	35.9	b2389	hypothetical protein	3257862	3258110	-	Chromosome
EC958_1029	0.116118	8.44532	0.0170464	0.0795956	1029	57.23	b4309	phage holin protein	965838	967697	-	Chromosome
EC958_2803	-0.170182	7.23215	0.0171779	0.080129	upp	100	b2498	uracil phosphoribosyltransferase	2786134	2786769	-	Chromosome
EC958_4243	-0.192942	6.90909	0.0172479	0.0803747	trxA	100	b3781	thioredoxin 1	4323188	4323604	+	Chromosome
EC958_2324	0.174607	7.21022	0.0172832	0.0804588	2324	26.32	b0740	putative transposase	2244344	2245357	-	Chromosome
EC958_4354	-0.140756	7.7475	0.0173456	0.0806683	yihU	72.26	b3882	gamma-hydroxybutyrate dehydrogenase, NADH-dependent	4441032	4441892	+	Chromosome
EC958_4847	-0.590269	3.53042	0.017371	0.0807058	4847	32.14	b2342	hypothetical protein	281373	281450	-	Chromosome
EC958_2411	0.220961	6.48466	0.0175013	0.0812299	yegK	94.82	b2072	predicted protein	2350430	2351173	-	Chromosome
EC958_2653	0.295604	6.18739	0.0175467	0.0813591	truA	98.89	b2318	tRNA pseudouridine(38-40) synthase	2627020	2627814	-	Chromosome
EC958_1650	0.147955	8.04068	0.0178541	0.0827019	ompG	98.01	b1319	outer membrane porin G	1556321	1557259	+	Chromosome
EC958_2327	0.179459	7.47022	0.0179887	0.0832425	2327	28.3	b0102	putative transposase	2249121	2250299	+	Chromosome
EC958_4415	-0.116436	8.23979	0.0180067	0.0832431	menA	99.68	b3930	1,4-dihydroxy-2-naphthoate octaprenyltransferase	4491483	4492403	-	Chromosome
EC958_0870	-0.227136	6.62264	0.018248	0.0842132	galT	99.43	b0758	galactose-1-phosphate uridylyltransferase	801569	802597	-	Chromosome
EC958_2616	0.456773	4.07589	0.0182604	0.0842132	nuoI	100	b2281	NADH:ubiquinone oxidoreductase, chain I	2588899	2589423	-	Chromosome
EC958_1579	0.298036	6.04004	0.0182848	0.0842132	1579	29.11	b1155	phage tail fibre protein	1486406	1486921	-	Chromosome
EC958_1931	0.409181	4.85227	0.0182891	0.0842132	btuD	98.8	b1709	vitamin B12 transporter subunit : ATP-binding component of ABC superfamily	1854137	1854868	-	Chromosome
EC958_4542	0.118988	8.95136	0.0183317	0.0842492	acs	99.23	b4069	acetyl-CoA synthetase	4682198	4684138	-	Chromosome
EC958_2063	0.278663	6.53676	0.0183332	0.0842492	yobB	99.08	b1843	conserved protein	1978656	1979294	+	Chromosome
EC958_2516	-0.200888	6.87893	0.0184778	0.0848131	yejB	100	b2178	microcin C transporter YejABEF, permease subunit; ABC family	2474877	2475953	+	Chromosome
EC958_2058	0.519753	3.70893	0.0184924	0.0848131	2058	35	b3196	hypothetical protein	1976411	1976545	-	Chromosome
EC958_4950	-0.187677	7.0916	0.0185695	0.0850827	insP	89.52	b4578	-	2104075	2104437	+	Chromosome
EC958_2382	0.15027	7.73547	0.0186157	0.0852102	wcaN	98.99	b2042	putative regulatory subunit for GalU	2312407	2313294	-	Chromosome
EC958_3871	-0.154807	7.43323	0.0188648	0.0862655	nikB	100	b3477	nickel transporter subunit	3905901	3906827	+	Chromosome
EC958_0347	0.855435	2.06614	0.018953	0.0865836	gmhB	98.42	b0200	D,D-heptose 1,7-bisphosphate phosphatase	242565	243119	+	Chromosome
EC958_2484	0.152032	7.42068	0.0190057	0.0867393	preA	99.03	b2147	dihydropyrimidine dehydrogenase, NADH-dependent, subunit C	2437118	2438341	+	Chromosome
EC958_2016	0.219606	6.78684	0.0190964	0.0870678	yeaQ	100	b1795	conserved protein, UPF0410 family	1937786	1938016	-	Chromosome
EC958_2045	0.265176	6.03855	0.0191733	0.0873327	yobH	100	b4536	predicted protein	1962143	1962364	+	Chromosome
EC958_3818	0.194966	6.77101	0.0192447	0.0875717	glpD	99	b3426	sn-glycerol-3-phosphate dehydrogenase, aerobic, FAD/NAD(P)-binding	3849468	3850970	+	Chromosome
EC958_2069	0.178066	7.5081	0.0192993	0.0877343	purT	98.98	b1849	phosphoribosylglycinamide formyltransferase 2	1984097	1985257	+	Chromosome
EC958_0272	-0.107482	8.66957	0.0193627	0.0879365	yadE	97.31	b0130	predicted polysaccharide deacetylase lipoprotein	158029	159240	+	Chromosome
EC958_1993	0.189457	7.31979	0.0196945	0.0893559	ydjG	98.47	b1771	alpha-Keto reductase, NADH-dependent; can use methylglyoxal as substrate	1913767	1914729	-	Chromosome
EC958_3502	-0.220388	7.05282	0.0197357	0.0894557	mzrA	99.21	b3096	modulator of EnvZ/OmpR regulon	3549951	3550316	+	Chromosome
EC958_3515	-0.11393	8.59227	0.0198768	0.0900073	tdcG	99.78	b4471	L-serine dehydratase 3	3560358	3561710	-	Chromosome
EC958_2500	-0.130821	7.78201	0.0199212	0.0900727	psuT	98.08	b2164	predicted nucleoside transporter	2456750	2457982	-	Chromosome
EC958_3139	-0.156202	7.37418	0.01993	0.0900727	lysR	98.39	b2839	DNA-binding transcriptional dual regulator	3162408	3163325	+	Chromosome
EC958_4426	-0.0687477	10.5704	0.0200007	0.0902564	4426	34.09	b4294	hypothetical protein	4504167	4505279	-	Chromosome
EC958_4100	-0.0774873	10.3947	0.0200095	0.0902564	afaC	35.67	b4317	AfaC protein	4166568	4169132	-	Chromosome
EC958_4661	-0.0996967	8.53652	0.020029	0.0902567	hflK	99.76	b4174	modulator for HflB protease specific for phage lambda cII repressor	4816796	4818037	+	Chromosome
EC958_0847	0.100416	8.46175	0.0201548	0.0907358	847	23.35	b2225	hypothetical protein	780839	781978	+	Chromosome
EC958_2613	0.20982	6.64427	0.0201818	0.0907691	nuoL	99.84	b2278	NADH:ubiquinone oxidoreductase, membrane subunit L	2586196	2588019	-	Chromosome
EC958_3543	-0.0741894	9.78219	0.0202528	0.0910005	agaC	100	b3139	N-acetylgalactosamine-specific enzyme IIC component of PTS	3587010	3587795	+	Chromosome
EC958_5109	-0.112093	8.18088	0.0204003	0.0915749	nfi	99.55	b3998	endonuclease V; deoxyinosine 3' endonuclease	4574686	4575339	+	Chromosome
EC958_4397	-0.129068	7.90581	0.0204483	0.0917018	cpxR	99.14	b3912	DNA-binding response regulator in two-component regulatory system with CpxA	4476996	4477676	-	Chromosome
EC958_3574	-0.0653065	11.015	0.0206474	0.0925053	yhbX	97.78	b3173	predicted hydrolase, inner membrane	3616927	3618567	-	Chromosome
EC958_1262	0.240112	6.63768	0.0207154	0.0927205	yceH	98.6	b1067	conserved protein, UPF0502 family	1186534	1187163	+	Chromosome
EC958_2367	0.364304	5.55931	0.0208193	0.0930957	hisI	98.52	b2026	fused phosphoribosyl-AMP cyclohydrolase/phosphoribosyl-ATP pyrophosphatase	2296546	2297139	+	Chromosome
EC958_3253	-0.112303	8.15959	0.0208443	0.0931177	mltC	100	b2963	membrane-bound lytic murein transglycosylase C	3278887	3279951	+	Chromosome
EC958_3183	-0.090486	8.83568	0.0209565	0.0935292	bglA	98.54	b2901	6-phospho-beta-glucosidase A	3215139	3216578	+	Chromosome
EC958_2432	0.126904	7.88464	0.02107	0.0939235	fbaB	99.71	b2097	fructose-bisphosphate aldolase class I	2374417	2375523	-	Chromosome
EC958_4857	0.120693	8.52809	0.021106	0.0939235	4857	52.99	b1372	phage tail fibre protein	958345	959271	+	Chromosome
EC958_0222	0.291204	5.94203	0.0211114	0.0939235	rsmH	100	b0082	16S rRNA m(4)C1402 methyltransferase, SAM-dependent	98921	99844	+	Chromosome
EC958_3207	-0.127643	7.93042	0.0211257	0.0939235	3207	40.43	b1151	hypothetical protein	3240113	3240526	+	Chromosome
EC958_3879	-0.0787374	9.51052	0.0211925	0.0941306	3879	38.57	b4304	putative phosphotransferase system permease component IIC	3911417	3912787	+	Chromosome
EC958_4531	-0.0676905	10.6845	0.021329	0.0946463	yjcC	97.35	b4061	predicted membrane-anchored cyclic-di-GMP phosphodiesterase	4671706	4673283	+	Chromosome
EC958_2507	0.208439	6.97863	0.0214225	0.0949702	setB	98.98	b2170	lactose/glucose efflux system	2464561	2465724	+	Chromosome
EC958_3732	-0.0608699	10.7914	0.0214792	0.0950356	chiA	97.22	b3338	periplasmic endochitinase	3762076	3764760	-	Chromosome
EC958_3808	0.309252	5.69947	0.0214876	0.0950356	nfuA	100	b3414	Fe/S biogenesis protein; possible scaffold/chaperone for damaged Fe/S proteins	3836326	3836883	+	Chromosome
EC958_4061	-0.0928261	8.86293	0.0214986	0.0950356	xanP	100	b3654	xanthine permease	4116531	4117913	+	Chromosome
EC958_1531	0.137629	7.73741	0.0217241	0.0958888	ompW	89.15	b1256	outer membrane protein W	1435964	1436662	+	Chromosome
EC958_1505	0.180432	7.11789	0.0217329	0.0958888	purU	99.29	b1232	formyltetrahydrofolate hydrolase	1410851	1411675	-	Chromosome
EC958_0530	-0.0934172	8.63854	0.0217607	0.0959206	ykiA	95.7	b0392	-	438098	438361	+	Chromosome
EC958_1968	0.168869	7.22794	0.0218078	0.0960247	astC	97.29	b1748	succinylornithine transaminase, PLP-dependent	1889961	1891163	-	Chromosome
EC958_4325	-0.0901105	8.70896	0.0218257	0.0960247	fadA	98.45	b3845	3-ketoacyl-CoA thiolase (thiolase I)	4406775	4407920	-	Chromosome
EC958_1261	0.138262	7.63774	0.0218878	0.0961312	rimJ	98.97	b1066	ribosomal-protein-S5-alanine N-acetyltransferase	1185939	1186505	+	Chromosome
EC958_4579	-0.126594	7.98854	0.0218943	0.0961312	phnJ	98.93	b4098	carbon-phosphorus lyase, SAM-dependent	4720764	4721675	-	Chromosome
EC958_4814	-0.16181	7.54507	0.0219119	0.0961312	gatY	64.31	b2096	D-tagatose 1,6-bisphosphate aldolase 2, catalytic subunit	3699357	3700193	-	Chromosome
EC958_3528	-0.12686	7.87534	0.0219979	0.0962653	garP	99.77	b3127	predicted (D)-galactarate transporter	3573594	3574910	-	Chromosome
EC958_3535	-0.250479	6.15927	0.0220014	0.0962653	agaV	99.36	b3133	N-acetylgalactosamine-specific enzyme IIB component of PTS	3580202	3580693	+	Chromosome
EC958_3894	0.0809601	9.25286	0.0220195	0.0962653	prlC	99.85	b3498	oligopeptidase A	3929104	3931167	-	Chromosome
EC958_1271	0.141707	7.69451	0.0220254	0.0962653	flgE	94.03	b1076	flagellar hook protein	1192951	1194138	+	Chromosome
EC958_3715	-0.0944249	8.62469	0.0221491	0.0967148	gspB	97.12	b3322	part of gsp divergon involved in type II protein secretion	3748429	3748830	-	Chromosome
EC958_2054	0.194561	7.14251	0.0222717	0.0971589	rsmF	98.33	b1835	16S rRNA m(5)C1407 methyltransferase, SAM-dependent	1973435	1974862	+	Chromosome
EC958_1673	0.184031	7.43528	0.0223386	0.0973593	ydaN	100	b1342	predicted Zn(II) transporter	1580327	1581292	+	Chromosome
EC958_1648	0.314643	5.38181	0.0223644	0.0973805	ycjU	96.8	b1317	beta-phosphoglucomutase	1554572	1555213	+	Chromosome
EC958_4141	-0.0759446	9.52102	0.0223988	0.0974114	ade	98.98	b3665	cryptic adenine deaminase	4205667	4207415	+	Chromosome
EC958_1004	0.162156	7.17466	0.0224142	0.0974114	rarA	99.78	b0892	DNA-dependent ATPase involved in processing recombination intermediates at replication forks	947131	948456	+	Chromosome
EC958_1527	-0.450222	4.26312	0.0224344	0.0974114	tonB	98.74	b1252	membrane spanning protein in TonB-ExbB-ExbD transport complex	1433064	1433813	+	Chromosome
EC958_1189	-0.687575	2.82395	0.0225166	0.0976071	gnsA	100	b4517	multicopy suppressor of secG(Cs) and fabA6(Ts); predicted regulator of phosphatidylethanolamine synthesis	1117322	1117477	+	Chromosome
EC958_4433	-0.0987181	8.50564	0.0225215	0.0976071	fsaB	98.64	b3946	fructose-6-phosphate aldolase 2	4513797	4514441	-	Chromosome
EC958_3493	-0.110503	8.37997	0.0225988	0.0978509	ygjR	98.17	b3087	predicted NAD(P)-binding dehydrogenase	3538881	3539867	+	Chromosome
EC958_1810	0.262393	5.92525	0.022841	0.0988076	dmsD	99.02	b1591	twin-argninine leader-binding protein for DmsA and TorA	1730359	1730964	+	Chromosome
EC958_2284	0.145411	7.78573	0.0229609	0.0992338	ybtS	32.81	b1264	putative salicylate synthetase	2182425	2183711	-	Chromosome
EC958_3448	-0.0629853	10.1946	0.0229915	0.0992739	yqiG	43.17	b0718	putative outer membrane usher protein YqiG	3488310	3490814	+	Chromosome
EC958_3229	-0.0976809	8.65474	0.023066	0.0994125	galP	100	b2943	D-galactose transporter	3259747	3261135	+	Chromosome
EC958_3880	-0.0842992	9.63298	0.0230664	0.0994125	3880	25.73	b2803	putative xylulose kinase	3912798	3914288	+	Chromosome
EC958_2809	0.0981358	8.93062	0.0230982	0.0994572	yfgF	99.2	b2503	cyclic-di-GMP phosphodiesterase, anaerobic	2792583	2794808	-	Chromosome
EC958_4709	-0.138451	7.83908	0.0232039	0.0997746	cysQ	99.59	b4214	PAPS (adenosine 3'-phosphate 5'-phosphosulfate) 3'(2'),5'-bisphosphate nucleotidase	4860471	4861193	+	Chromosome
EC958_2807	-0.112634	8.79206	0.0232149	0.0997746	ppk	99.85	b2501	polyphosphate kinase, component of RNA degradosome	2788926	2790980	+	Chromosome
EC958_4259	-0.162708	7.29255	0.0233237	0.10015	aslB	95.13	b3800	predicted regulator of arylsulfatase activity	4340460	4341707	+	Chromosome
EC958_0778	0.250645	6.53184	0.0235493	0.100868	ybeZ	100	b0660	predicted protein with nucleoside triphosphate hydrolase domain	701857	702918	-	Chromosome
EC958_3376	-0.103406	8.41774	0.0235825	0.100868	yghQ	99.44	b2983	predicted inner membrane protein	3416047	3417378	-	Chromosome
EC958_4647	-0.0538169	10.7997	0.023598	0.100868	yjeM	98.2	b4156	predicted transporter	4798824	4800350	+	Chromosome
EC958_0992	0.113241	8.39517	0.0236118	0.100868	macB	99.54	b0879	fused macrolide transporter subunits of ABC superfamily: ATP-binding component/membrane component	929368	931296	+	Chromosome
EC958_2276	0.771508	2.14285	0.0236137	0.100868	2276	31.58	b4210	hypothetical protein	2174807	2175004	-	Chromosome
EC958_5173	0.241624	6.40898	0.0236211	0.100868	5173	25.93	b2026	hypothetical protein	2254182	2254406	-	Chromosome
EC958_3250	-0.178119	7.31001	0.0236707	0.100986	trmI	100	b2960	tRNA m(7)G46 methyltransferase, SAM-dependent	3276590	3277291	-	Chromosome
EC958_0051	-0.0837431	9.17026	0.0237194	0.101038	fimH	99.33	b4320	minor component of type 1 fimbriae	5024361	5025245	+	Chromosome
EC958_0024	-0.106971	8.48807	0.023738	0.101038	sgcR	99.62	b4300	KpLE2 phage-like element; predicted DNA-binding transcriptional regulator	4998860	4999624	-	Chromosome
EC958_2105	0.201652	6.65272	0.023748	0.101038	cheB	99.43	b1883	fused chemotaxis regulator: protein-glutamate methylesterase in two-component regulatory system with CheA	2021174	2022205	-	Chromosome
EC958_2206	-0.200842	6.66187	0.0238417	0.101344	fliH	97.81	b1940	negative regulator of FliI ATPase activity	2110130	2110819	+	Chromosome
EC958_4214	0.222853	6.32361	0.0239393	0.101597	mnmG	100	b3741	5-methylaminomethyl-2-thiouridine modification at tRNA U34	4282142	4284013	-	Chromosome
EC958_5211	0.417413	4.82959	0.0239449	0.101597	5211	34.09	b4142	putative phage regulatory protein	1490295	1490552	-	Chromosome
EC958_0517	-0.150179	7.39667	0.0240065	0.101765	ddlA	99.45	b0381	D-alanine-D-alanine ligase A	429258	430334	-	Chromosome
EC958_3633	0.121247	8.13638	0.0240407	0.101817	aaeA	99.68	b3241	p-hydroxybenzoic acid efflux system component	3674977	3675891	-	Chromosome
EC958_2437	0.153324	7.40796	0.0245886	0.104042	yegX	97.43	b2102	predicted hydrolase	2379738	2380547	-	Chromosome
EC958_4933	0.400728	4.40029	0.0246394	0.104162	arpB	87.37	b4494	-	1864422	1864691	+	Chromosome
EC958_2103	0.199397	6.91669	0.0247174	0.104397	cheZ	99.07	b1881	chemotaxis regulator, protein phosphatase for CheY	2020115	2020771	-	Chromosome
EC958_3103	-0.109662	8.30585	0.0247807	0.10457	3103	29.03	b0508	hypothetical protein	3112050	3113573	+	Chromosome
EC958_4758	-0.118546	7.97469	0.0248249	0.104646	yjgR	97.8	b4263	conserved protein, DUF853 family with NTPase fold	4910939	4912423	-	Chromosome
EC958_2964	-0.463687	4.99489	0.0248438	0.104646	recA	100	b2699	DNA strand exchange and recombination protein with protease and nuclease activity	2963466	2964509	-	Chromosome
EC958_2059	0.359069	4.93898	0.0248964	0.104772	yebY	99.12	b1839	predicted protein	1976581	1976904	-	Chromosome
EC958_4221	-0.127008	7.7843	0.0249215	0.104783	rbsD	97.84	b3748	predicted cytoplasmic sugar-binding protein	4291737	4292150	+	Chromosome
EC958_3462	0.151568	7.47568	0.0249451	0.104787	bacA	99.27	b3057	undecaprenyl pyrophosphate phosphatase	3505144	3505950	-	Chromosome
EC958_2039	0.426156	4.91195	0.0251203	0.105428	mntP	100	b1821	probable Mn(2+) efflux pump, mntR-regulated	1958852	1959454	+	Chromosome
EC958_2611	0.26242	5.92017	0.02521	0.105709	nuoN	100	b2276	NADH:ubiquinone oxidoreductase, membrane subunit N	2583039	2584478	-	Chromosome
EC958_1459	0.131587	8.16192	0.0257952	0.108014	1459	42.31	b2012	hypothetical protein	1364132	1365190	+	Chromosome
EC958_3241	0.137593	7.60609	0.0258062	0.108014	yggW	98.41	b2955	predicted oxidoreductase, HemN family	3268673	3269791	+	Chromosome
EC958_3270	-0.0941005	8.85328	0.025918	0.108384	shiF	26.63	b0591	putative membrane transport protein, major facilitator superfamily	3298487	3299662	-	Chromosome
EC958_1324	0.173869	6.92583	0.0261089	0.109085	pepT	99.75	b1127	peptidase T	1246232	1247440	+	Chromosome
EC958_2204	0.143355	7.62149	0.0261741	0.109259	fliF	98.73	b1938	flagellar basal-body MS-ring and collar protein	2107512	2109152	+	Chromosome
EC958_0037	-0.0627214	10.1055	0.0263505	0.109896	nanS	96.63	b4309	9-O-acetyl N-acetylneuraminic acid esterase	5010283	5011245	-	Chromosome
EC958_4186	-0.13163	7.70771	0.0266162	0.110905	chrR	99.47	b3713	chromate reductase, Class I, flavoprotein	4253147	4253695	+	Chromosome
EC958_3719	-0.0667413	9.69385	0.0269308	0.112115	gspE	98.78	b3326	general secretory pathway component, cryptic	3753260	3754723	+	Chromosome
EC958_0726	-0.237574	6.11538	0.0269857	0.112243	ahpC	100	b0605	alkyl hydroperoxide reductase, C22 subunit	652213	652758	+	Chromosome
EC958_2307	0.217715	6.77477	0.0270204	0.112287	cobT	97.77	b1991	nicotinate-nucleotide--dimethylbenzimidazole phosphoribosyltransferase	2225985	2227046	-	Chromosome
EC958_3724	-0.100973	8.37958	0.0272589	0.113166	gspJ	98.97	b3331	predicted general secretory pathway component, cryptic	3757265	3757834	+	Chromosome
EC958_1981	0.284539	6.92241	0.0272807	0.113166	ynjH	96.67	b1760	conserved protein, DUF1496 family	1901061	1901315	-	Chromosome
EC958_0079	-0.127295	7.68923	0.0273621	0.113402	79	34.32	b4351	restriction endonuclease domain-containing protein	5054308	5055456	-	Chromosome
EC958_2854	0.119809	8.03478	0.0276731	0.114589	yphF	97.86	b2548	predicted sugar transporter subunit: periplasmic-binding component of ABC superfamily	2850164	2851129	-	Chromosome
EC958_2799	0.107219	8.13999	0.0278224	0.115073	yfgC	99.79	b2494	periplasmic predicted metalloprotease, required for LoiP localization; TPR repeats	2781982	2783427	+	Chromosome
EC958_2014	-0.453111	4.6302	0.0278394	0.115073	yoaF	100	b1793	conserved outer membrane lipoprotein	1936057	1936293	-	Chromosome
EC958_0885	0.190377	6.7564	0.0279465	0.115413	ybhB	98.73	b0773	kinase inhibitor homolog, UPF0098 family	818928	819386	-	Chromosome
EC958_4451	-0.14009	8.03425	0.0281621	0.1162	fabR	100	b3963	DNA-binding transcriptional repressor	4538162	4538848	+	Chromosome
EC958_0287	-0.135721	7.5376	0.0284208	0.117163	gluQ	97.08	b0144	glutamyl-Q tRNA(Asp) synthetase	172425	173333	-	Chromosome
EC958_4562	-0.125544	8.071	0.0286574	0.118034	mdtN	98.83	b4082	membrane fusion protein of efflux pump	4705172	4706185	-	Chromosome
EC958_2086	-0.712921	2.63906	0.02874	0.118269	ruvC	100	b1863	component of RuvABC resolvasome, endonuclease	2001576	2002079	-	Chromosome
EC958_4133	-0.071103	10.4348	0.0288818	0.118748	yicL	99.35	b3660	predicted inner membrane protein	4199098	4200057	+	Chromosome
EC958_4301	-0.110419	8.05503	0.0289625	0.118974	4301	48.59	b0323	carbamate kinase-like protein YahI	4383358	4384296	-	Chromosome
EC958_1904	0.346088	5.47944	0.0290576	0.119259	sufA	99.18	b1684	Fe-S cluster assembly protein	1825516	1825866	-	Chromosome
EC958_2310	0.565372	3.24887	0.0295355	0.121114	2310	28.57	b1092	hypothetical protein	2228513	2228617	-	Chromosome
EC958_2503	-0.126207	7.91645	0.0295889	0.121121	fruA	98.58	b2167	fused fructose-specific PTS enzymes: IIBcomponent/IIC components	2460417	2462090	-	Chromosome
EC958_0857	0.548184	3.30053	0.0295895	0.121121	tolR	100	b0738	membrane spanning protein in TolA-TolQ-TolR complex	787930	788340	+	Chromosome
EC958_3325	-0.150242	7.40685	0.0296669	0.121219	yeeW	71.15	b2006	-	3356657	3357127	+	Chromosome
EC958_4487	-0.141581	7.48125	0.0297071	0.121219	malG	100	b4032	maltose transporter subunit	4621048	4621920	-	Chromosome
EC958_0523	0.213603	6.84474	0.0297083	0.121219	proC	98.51	b0386	pyrroline-5-carboxylate reductase, NAD(P)-binding	434264	435163	-	Chromosome
EC958_0471	-0.0697927	9.77785	0.0297409	0.121219	yahE	95.82	b0319	predicted protein	377222	378067	+	Chromosome
EC958_0907	-0.140877	7.6826	0.0297437	0.121219	ybhG	99.7	b0795	predicted membrane fusion protein (MFP) component of efflux pump, membrane anchor	840316	841296	-	Chromosome
EC958_0402	-0.105722	8.37855	0.0297814	0.121266	lafA	29.14	b1923	lateral flagellin (FliC-like)	298572	299468	+	Chromosome
EC958_0569	-0.155863	7.54243	0.0298935	0.121616	cyoB	99.85	b0431	cytochrome o ubiquinol oxidase subunit I	477836	479809	-	Chromosome
EC958_1779	0.332181	5.54364	0.0299744	0.121838	yneG	95.8	b1523	conserved protein	1701131	1701472	-	Chromosome
EC958_3037	0.0929222	8.55523	0.0300372	0.121987	ygcU	99.38	b4463	predicted FAD containing dehydrogenase	3029360	3030796	-	Chromosome
EC958_3767	-0.138761	7.57837	0.0302782	0.122789	yhfS	95.84	b3376	conserved protein	3794653	3795720	-	Chromosome
EC958_3410	-0.112587	8.68431	0.0302877	0.122789	3410	55.62	b4358	hypothetical zinc-type alcohol dehydrogenase-like protein YjjN	3448658	3449656	+	Chromosome
EC958_2061	0.317009	5.51915	0.0303187	0.122808	yobA	100	b1841	conserved protein	1977811	1978167	-	Chromosome
EC958_0209	0.0856379	8.69071	0.0303662	0.122893	sgrR	97.28	b0069	transcriptional DNA-binding transcriptional activator of sgrS sRNA	85696	87354	-	Chromosome
EC958_3630	-0.261697	5.80525	0.0305141	0.123384	yhcN	100	b3238	conserved protein	3672271	3672567	+	Chromosome
EC958_0897	0.262005	5.79021	0.0305921	0.123592	moaE	99.33	b0785	molybdopterin synthase, large subunit	830636	831070	+	Chromosome
EC958_3390	-0.105974	8.3008	0.0313222	0.126432	hybA	99.7	b2996	hydrogenase 2 4Fe-4S ferredoxin-type component	3429104	3430072	-	Chromosome
EC958_3720	-0.0749243	9.45231	0.0315286	0.127155	gspF	99.5	b3327	general secretory pathway component, cryptic	3754738	3755916	+	Chromosome
EC958_1170	0.179347	6.93031	0.0316514	0.127539	yccU	99.27	b0965	predicted CoA-binding protein	1102164	1102640	+	Chromosome
EC958_2686	0.0689259	9.50087	0.031778	0.127938	2686	35.14	b1381	hypothetical phage protein	2661289	2663958	-	Chromosome
EC958_1994	0.145052	7.47942	0.0318191	0.127993	ydjH	98.73	b1772	predicted kinase	1914757	1915707	-	Chromosome
EC958_1584	0.284106	5.7778	0.0320978	0.128917	tfaX	90	b0563	-	1489060	1489311	+	Chromosome
EC958_0827	-0.123285	7.95839	0.0321044	0.128917	827	34.5	b4358	putative zinc-type alcohol dehydrogenase	757123	758118	+	Chromosome
EC958_4644	-0.122922	7.82164	0.032238	0.129246	frdB	100	b4153	fumarate reductase (anaerobic), Fe-S subunit	4794810	4795526	-	Chromosome
EC958_3882	-0.0806253	9.11834	0.0322419	0.129246	3882	36.97	b3137	putative aldolase	3914597	3915430	+	Chromosome
EC958_4662	-0.10417	8.32365	0.0323272	0.129476	hflC	100	b4175	modulator for HflB protease specific for phage lambda cII repressor	4818058	4819044	+	Chromosome
EC958_4410	-0.120359	7.85153	0.0324688	0.129931	glpX	100	b3925	fructose 1,6-bisphosphatase II	4486593	4487585	-	Chromosome
EC958_1973	0.255737	6.49876	0.032729	0.130848	ydjZ	99.15	b1752	Inner membrane protein, TVP38/TMEM64 family	1894006	1894695	+	Chromosome
EC958_2609	0.157828	7.18163	0.0327544	0.130848	yfbL	92.88	b2271	predicted peptidase	2581395	2582348	+	Chromosome
EC958_3184	-0.0728059	9.39287	0.0328616	0.131081	gcvP	99.37	b2903	glycine decarboxylase, PLP-dependent, subunit (protein P) of glycine cleavage complex	3216762	3219617	-	Chromosome
EC958_2603	0.106965	8.37165	0.032869	0.131081	menD	98.56	b2264	2-succinyl-5-enolpyruvyl-6-hydroxy-3- cyclohexene-1-carboxylate synthase; SEPHCHC synthase	2574458	2576299	-	Chromosome
EC958_4188	-0.093046	8.46366	0.0329062	0.131117	yieH	86.43	b3715	phosphoenolpyruvate and 6-phosphogluconate phosphatase	4255270	4255917	+	Chromosome
EC958_5042	-0.216869	6.28414	0.0329841	0.131314	5042	26.14	b4326	type VI secretion system lysozyme-like protein	3123531	3123941	+	Chromosome
EC958_4394	-0.100748	8.23634	0.0330448	0.131444	kdgT	100	b3909	2-keto-3-deoxy-D-gluconate transporter	4473607	4474614	+	Chromosome
EC958_4260	-0.0926583	8.5593	0.0331406	0.131712	aslA	98.37	b3801	acrylsulfatase-like enzyme	4341816	4343453	-	Chromosome
EC958_2098	0.264087	5.92559	0.0332008	0.131838	yecM	97.87	b1875	predicted metal-binding enzyme	2013747	2014301	-	Chromosome
EC958_0010	0.385148	4.42406	0.0334153	0.132577	10	22.12	b1188	type II restriction endonuclease	4980526	4982247	-	Chromosome
EC958_1144	0.174803	7.0017	0.0335286	0.132913	ssuB	99.22	b0933	alkanesulfonate transporter subunit	1074729	1075478	-	Chromosome
EC958_2579	0.134393	7.72299	0.0338799	0.134191	glpC	99.49	b2243	anaerobic sn-glycerol-3-phosphate dehydrogenase, C subunit, 4Fe-4S iron-sulfur cluster	2552258	2553430	+	Chromosome
EC958_2428	0.516941	3.6732	0.0339098	0.134195	gatB	95.74	b2093	galactitol-specific enzyme IIB component of PTS	2371268	2371534	-	Chromosome
EC958_4670	-0.122581	7.75268	0.0340789	0.13475	yjfK	98.17	b4183	conserved protein, DUF2491 family	4825970	4826611	+	Chromosome
EC958_1929	0.329714	5.93665	0.0342334	0.135245	ydiV	96.62	b1707	anti-FlhD4C2 factor, inactive EAL family phosphodiesterase	1852634	1853329	-	Chromosome
EC958_4297	-0.132495	7.61893	0.0342689	0.13527	4297	23.7	b2427	hypothetical protein	4379675	4380502	-	Chromosome
EC958_1536	0.254777	6.40947	0.0344123	0.135721	1536	54.97	b1361	hypothetical protein	1445622	1446374	+	Chromosome
EC958_2660	0.390984	5.50497	0.0345596	0.136187	yfcL	98.91	b2325	predicted protein	2636087	2636347	-	Chromosome
EC958_2247	0.230002	6.71462	0.0351512	0.1384	2247	39.06	b0153	putative tail component of prophage	2147320	2147850	-	Chromosome
EC958_2637	0.155646	7.12337	0.0352747	0.138769	yfcF	99.53	b2301	glutathione S-transferase	2612831	2613457	-	Chromosome
EC958_2398	0.204605	6.39866	0.0357316	0.140448	wcaB	98.77	b2058	predicted acyl transferase	2331308	2331778	-	Chromosome
EC958_3978	-0.0835733	8.66935	0.0359716	0.141271	malS	97.78	b3571	alpha-amylase	4027530	4029542	+	Chromosome
EC958_3211	-0.166359	6.90476	0.0360109	0.141306	3211	30.7	b3463	putative ATP-binding protein of ABC transport system	3242479	3243171	+	Chromosome
EC958_3749	-0.0732402	9.21351	0.0360449	0.14132	yheS	99.69	b3352	fused predicted transporter subunits of ABC superfamily: ATP-binding components	3776213	3778108	+	Chromosome
EC958_1495	0.143973	7.86932	0.0360781	0.141331	narH	99.8	b1225	nitrate reductase 1, beta (Fe-S) subunit	1400659	1402179	+	Chromosome
EC958_2360	0.181732	7.12156	0.0362263	0.141688	hisG	100	b2019	ATP phosphoribosyltransferase	2290124	2291005	+	Chromosome
EC958_1861	0.507941	3.42464	0.0362302	0.141688	pdxH	100	b1638	pyridoxine 5'-phosphate oxidase	1783240	1783878	-	Chromosome
EC958_4856	0.315986	5.31695	0.0364152	0.142292	4856	42.55	b4455	small toxic polypeptide	950163	950285	-	Chromosome
EC958_1998	0.267788	5.86233	0.0367267	0.143369	ydjL	99.44	b1776	predicted oxidoreductase, Zn-dependent and NAD(P)-binding	1919032	1920090	-	Chromosome
EC958_1165	0.0901547	8.64556	0.0367526	0.143369	yccS	99.3	b0960	inner membrane protein	1096029	1098173	-	Chromosome
EC958_2100	0.327122	5.05127	0.0368366	0.143519	flhE	94.62	b1878	proton seal during flagellar secretion	2016315	2016689	-	Chromosome
EC958_1635	0.373798	5.94965	0.0368527	0.143519	pspA	99.1	b1304	regulatory protein for phage-shock-protein operon	1542506	1543156	+	Chromosome
EC958_0337	-0.172161	6.88794	0.036929	0.143647	yaeQ	98.34	b0190	conserved protein	231529	232056	+	Chromosome
EC958_3583	0.419995	4.40831	0.0369476	0.143647	obgE	99.49	b3183	GTPase involved in cell partioning and DNA repair	3627374	3628528	-	Chromosome
EC958_4038	0.143006	7.76728	0.0369801	0.143654	waaG	90.64	b3631	glucosyltransferase I	4094759	4095865	-	Chromosome
EC958_1522	0.335584	5.4654	0.0374188	0.145147	yciU	100	b1248	conserved protein, UPF0263 family	1428847	1429236	-	Chromosome
EC958_1401	0.878497	2.13061	0.037427	0.145147	ariR	97.73	b1166	RcsB connector protein for regulation of biofilm and acid-resistance	1308619	1308867	+	Chromosome
EC958_3995	-0.0858318	8.543	0.0375252	0.145406	aldB	99.61	b3588	aldehyde dehydrogenase B	4046266	4047876	-	Chromosome
EC958_0780	0.788626	1.87527	0.0376334	0.145597	ubiF	97.44	b0662	2-octaprenyl-3-methyl-6-methoxy-1,4-benzoquinol oxygenase	704620	705777	+	Chromosome
EC958_4944	0.156718	7.10161	0.0376371	0.145597	4944	35.19	b2899	hypothetical protein	2064885	2065139	-	Chromosome
EC958_2778	0.157474	7.04369	0.0376685	0.145597	eutS	100	b2462	predicted carboxysome structural protein with predicted role in ethanol utilization	2755179	2755568	-	Chromosome
EC958_0045	-0.123254	7.95964	0.0377932	0.145958	fimA	94.51	b4314	major type 1 subunit fimbrin (pilin)	5018668	5019198	+	Chromosome
EC958_3059	0.20231	6.52514	0.0381073	0.147048	yqcA	97.99	b2790	predicted flavoprotein	3058649	3059080	-	Chromosome
EC958_4920	0.236743	6.14662	0.0382996	0.147668	4920	41.03	b2362	hypothetical protein	1458776	1458973	+	Chromosome
EC958_1530	0.168155	7.46432	0.0384562	0.148149	yciC	99.6	b1255	inner membrane protein, UPF0259 family	1434943	1435668	-	Chromosome
EC958_2207	0.147887	7.20522	0.0385447	0.148367	fliI	99.78	b1941	flagellum-specific ATP synthase	2110837	2112192	+	Chromosome
EC958_3494	-0.136475	7.42569	0.0386977	0.148832	alx	99.38	b3088	inner membrane protein, part of terminus	3540168	3541115	+	Chromosome
EC958_1644	0.141425	7.65081	0.0390668	0.150128	ycjQ	98.57	b1313	predicted oxidoreductase, Zn-dependent and NAD(P)-binding	1549388	1550422	+	Chromosome
EC958_4912	0.722429	3.04564	0.0393903	0.151246	ydfB	100	b1572	Qin prophage; predicted protein	1441901	1442011	-	Chromosome
EC958_3209	-0.14505	7.46936	0.0394829	0.151476	3209	25.74	b0040	hypothetical protein	3241146	3241835	+	Chromosome
EC958_3735	-0.172936	6.77375	0.0395703	0.151686	tufA	100	b3339	protein chain elongation factor EF-Tu (duplicate of tufB)	3765070	3766236	-	Chromosome
EC958_4251	-0.105789	8.22451	0.0396089	0.151709	rffH	100	b3789	glucose-1-phosphate thymidylyltransferase	4331140	4332003	+	Chromosome
EC958_3116	-0.0795794	8.99418	0.0398666	0.15257	3116	41.68	b1621	N-acetylmuramoyl-L-alanine amidase AmiC	3128428	3129990	-	Chromosome
EC958_3308	-0.153817	7.12769	0.0400173	0.153021	3308	30.77	b2208	hypothetical protein	3338446	3338979	+	Chromosome
EC958_5105	-0.0665411	9.53642	0.0401583	0.153407	thiC	98.89	b3994	phosphomethylpyrimidine synthase	4570100	4571977	-	Chromosome
EC958_4355	-0.140099	7.39861	0.0401843	0.153407	yihT	67.36	b3881	predicted aldolase	4441935	4442804	+	Chromosome
EC958_3432	-0.0632093	10.181	0.0402336	0.153469	3432	27.04	b0150	putative iron compound receptor	3471166	3473289	+	Chromosome
EC958_1566	0.189523	6.88272	0.0404217	0.15406	1566	30.65	b3433	putative minor tail protein	1468641	1469339	+	Chromosome
EC958_3825	-0.0764909	9.37286	0.0406095	0.154649	glgX	99.24	b3431	glycogen debranching enzyme	3859365	3861320	-	Chromosome
EC958_1514	0.113119	8.48044	0.0407251	0.154864	adhE	99.89	b1241	fused acetaldehyde-CoA dehydrogenase/iron-dependent alcohol dehydrogenase/pyruvate-formate lyase deactivase	1418671	1421328	-	Chromosome
EC958_0580	-0.102629	8.17543	0.0407326	0.154864	ppiD	99.84	b0441	periplasmic folding chaperone, has an inactive PPIase domain	491101	492954	+	Chromosome
EC958_1286	0.142324	7.287	0.0409388	0.15552	plsX	99.72	b1090	probable phosphate acyltransferase	1207995	1209047	+	Chromosome
EC958_1074	0.103481	8.12537	0.0411267	0.156107	1074	23.83	b2186	putative control protein for phage late genes expression	1011081	1012217	-	Chromosome
EC958_0411	-0.122492	7.80056	0.0413501	0.156827	dinB	99.43	b0231	DNA polymerase IV	306085	307122	+	Chromosome
EC958_4078	0.1641	6.8708	0.0415171	0.156832	insB1	98.8	b4576	-	4140103	4140588	-	Chromosome
EC958_0927	0.141091	7.24163	0.041528	0.156832	ompX	100	b0814	outer membrane protein X	861251	861754	+	Chromosome
EC958_4453	-0.0814836	8.9629	0.0415396	0.156832	trmA	98.63	b3965	tRNA m(5)U54 methyltransferase, SAM-dependent; tmRNA m(5)U341 methyltransferase	4539265	4540347	-	Chromosome
EC958_2681	0.140471	7.48404	0.041586	0.156832	yfdC	98.71	b2347	predicted inner membrane protein	2655803	2656717	+	Chromosome
EC958_3255	-0.0828247	8.65794	0.0416041	0.156832	speC	98.31	b2965	ornithine decarboxylase, constitutive	3281476	3283593	-	Chromosome
EC958_1103	0.33603	5.13165	0.0416048	0.156832	1103	26	b3082	putative phage-related DNA-binding protein	1033127	1033297	+	Chromosome
EC958_0731	0.0864991	8.52598	0.0416187	0.156832	citT	99.79	b0612	citrate:succinate antiporter	656977	658422	-	Chromosome
EC958_4154	-0.158298	6.9879	0.0416405	0.156832	yidJ	99.1	b3678	predicted sulfatase/phosphatase	4220004	4220348	-	Chromosome
EC958_4075	-0.0526785	10.396	0.0416552	0.156832	4075	26.38	b3934	putative transcriptional regulator	4134476	4135528	-	Chromosome
EC958_1237	0.233267	6.16938	0.0417066	0.156898	ymdB	100	b1045	O-acetyl-ADP-ribose deacetylase; RNase III inhibitor during cold shock; putative cardiolipin synthase C regulatory subunit	1166197	1166712	+	Chromosome
EC958_3948	-0.136034	7.42681	0.0419852	0.157818	dppC	100	b3542	dipeptide/heme transporter	3995554	3996438	-	Chromosome
EC958_1545	0.224482	6.58196	0.042037	0.157885	1545	24.93	b3262	DNA adenine methyltransferase	1451338	1452369	+	Chromosome
EC958_2145	0.282406	5.41473	0.0422153	0.158427	2145	29.03	b1092	putative bacteriophage lambda head decoration protein	2057675	2057986	-	Chromosome
EC958_2515	0.110654	7.85498	0.0422589	0.158462	yejA	98.51	b2177	microcin C transporter YejABEF, periplasmic binding protein; ABC family	2473056	2474858	+	Chromosome
EC958_2005	0.199278	7.31584	0.04232	0.158563	yeaG	100	b1783	protein kinase, function unknown; autokinase	1925687	1927603	+	Chromosome
EC958_0675	-0.0692261	9.31738	0.0423992	0.158732	nfrA	98.69	b0568	bacteriophage N4 receptor, outer membrane subunit	591401	594376	-	Chromosome
EC958_0067	-0.195649	6.49474	0.0424646	0.158796	67	38.24	b1793	hypothetical protein	5039107	5039346	-	Chromosome
EC958_0679	-0.0674969	9.51748	0.0424846	0.158796	cusC	98.91	b0572	copper/silver efflux system, outer membrane component	599019	600383	+	Chromosome
EC958_5193	0.155879	7.14615	0.042888	0.160175	sitA	25.5	b1955	putative iron transport protein periplasmic-binding protein SitA	1301696	1302592	-	Chromosome
EC958_0038	-0.0654021	9.92322	0.04293	0.160203	nanM	98.37	b4310	N-acetylneuraminic acid mutarotase	5011327	5012514	-	Chromosome
EC958_0519	0.141971	7.21261	0.0431611	0.160936	iraP	98.84	b0382	anti-RssB factor, RpoS stabilzer during Pi starvation; anti-adapter protein	430815	431057	+	Chromosome
EC958_0218	-0.121499	7.86327	0.0433852	0.161605	ilvH	99.39	b0078	acetolactate synthase III, thiamin-dependent, small subunit	96154	96657	+	Chromosome
EC958_1716	0.239953	7.0554	0.0434259	0.161605	ydcT	98.22	b1441	predicted spermidine/putrescine transporter subunit	1635342	1636337	+	Chromosome
EC958_3154	-0.0971725	8.29399	0.043445	0.161605	hyuA	98.48	b2873	D-stereospecific phenylhydantoinase	3181810	3183189	+	Chromosome
EC958_0102	-0.167041	6.80938	0.0435435	0.161828	yjjG	99.56	b4374	dUMP phosphatase	5076964	5077623	+	Chromosome
EC958_0185	-0.26395	6.03427	0.0435743	0.161828	apaH	98.58	b0049	diadenosine tetraphosphatase	56493	57323	-	Chromosome
EC958_4135	-0.0838104	8.62432	0.0436358	0.161927	yicS	88.66	b4555	predicted periplasmic protein	4201050	4201394	+	Chromosome
EC958_4114	-0.158965	6.96509	0.0437576	0.162126	4114	32.35	b2510	hypothetical protein	4182232	4182624	-	Chromosome
EC958_4368	-0.0925104	8.69861	0.0437594	0.162126	4368	26.83	b3900	hypothetical protein	4452881	4453141	+	Chromosome
EC958_0697	0.0760046	8.81689	0.0438216	0.162227	697	39.84	b3926	Glycerol kinase	617973	619475	-	Chromosome
EC958_1504	0.237633	6.14771	0.0438911	0.162355	1504	27.69	b3104	hypothetical protein	1409499	1410572	+	Chromosome
EC958_4891	-0.404977	4.11625	0.0439616	0.162487	4891	34.09	b1552	gpW	1280084	1280272	+	Chromosome
EC958_5205	1.17853	0.98445	0.0442617	0.163346	5205	23.68	b2133	hypothetical protein	3377019	3377546	-	Chromosome
EC958_4151	-0.189204	6.68336	0.0442644	0.163346	yidG	100	b3675	inner membrane protein	4218113	4218457	-	Chromosome
EC958_3150	-0.0612136	9.99332	0.044313	0.163396	ygeV	99.16	b2869	predicted DNA-binding transcriptional regulator	3175802	3177562	-	Chromosome
EC958_2407	0.0869038	9.06463	0.0444806	0.163763	yegE	98.28	b2067	predicted diguanylate cyclase, GGDEF domain signaling protein	2342722	2346021	+	Chromosome
EC958_4030	0.263509	5.75938	0.0444832	0.163763	waaU	94.68	b3623	lipopolysaccharide core biosynthesis	4087056	4088111	-	Chromosome
EC958_2916	0.41065	3.98333	0.0445384	0.163837	2916	42.42	b1801	hypothetical protein	2921979	2922122	+	Chromosome
EC958_1013	0.0889496	8.77177	0.0448629	0.1649	1013	23.64	b0924	phage tail length tape-measure protein	954340	957129	+	Chromosome
EC958_3357	-0.0597777	10.3554	0.0449274	0.164929	yghJ	91.79	b4466	predicted inner membrane lipoprotein	3392268	3396815	-	Chromosome
EC958_4107	-0.126474	7.60684	0.0449726	0.164929	4107	34.85	b4339	hypothetical protein	4174711	4175088	-	Chromosome
EC958_2811	0.379826	4.27685	0.0449774	0.164929	yfgG	100	b2504	predicted protein	2795178	2795351	+	Chromosome
EC958_3588	-0.233574	6.03307	0.0450192	0.164952	sfsB	100	b3188	DNA-binding transcriptional activator of maltose metabolism	3631706	3631966	+	Chromosome
EC958_3174	-0.0970109	8.25624	0.0451038	0.165091	recJ	99.13	b2892	ssDNA exonuclease, 5' --> 3'-specific	3207987	3209702	-	Chromosome
EC958_2185	0.206599	6.48313	0.0451282	0.165091	yecC	99.2	b1917	predicted transporter subunit: ATP-binding component of ABC superfamily	2091231	2091965	-	Chromosome
EC958_1879	0.135997	7.35294	0.0452103	0.165182	ydhP	98.97	b1657	predicted transporter	1797619	1798770	-	Chromosome
EC958_3876	-0.0767152	8.88647	0.0452241	0.165182	3876	28.51	b0730	putative regulator	3909839	3910576	+	Chromosome
EC958_0396	-0.111123	7.94592	0.04533	0.165438	lfgI	49.32	b1080	lateral flagellar P-ring protein 2 (Basal body P-ring protein 2)(FlgI-like)	292282	293364	+	Chromosome
EC958_4164	-0.0695972	9.5806	0.0453921	0.165535	dgoT	99.53	b3691	D-galactonate transporter	4229031	4230350	-	Chromosome
EC958_0735	0.202484	6.41291	0.0454518	0.165623	citE	100	b0616	citrate lyase, citryl-ACP lyase (beta) subunit	661442	662347	-	Chromosome
EC958_2301	0.0964603	8.38341	0.045507	0.165694	amn	99.79	b1982	AMP nucleosidase	2217501	2219093	+	Chromosome
EC958_2494	0.193011	6.58538	0.0456152	0.165958	yeiE	100	b2157	predicted DNA-binding transcriptional regulator	2450594	2451457	-	Chromosome
EC958_0926	0.128765	7.75761	0.0456928	0.16611	rhtA	100	b0813	threonine and homoserine efflux system	860017	860898	-	Chromosome
EC958_5174	-0.357583	4.54161	0.0458003	0.166371	5174	22.22	b3153	hypothetical protein	2254464	2254652	-	Chromosome
EC958_0502	0.304565	4.97925	0.0459108	0.166587	frmR	100	b0357	regulator protein that represses frmRAB operon	415327	415605	-	Chromosome
EC958_1022	0.169952	6.77351	0.0459841	0.166587	1022	25.81	b3812	putative phage protein	963794	964126	-	Chromosome
EC958_2423	0.197025	6.44197	0.0459901	0.166587	yegS	97.32	b2086	phosphatidylglycerol kinase, metal-dependent	2366962	2367843	+	Chromosome
EC958_1096	0.157951	7.48288	0.0460321	0.166587	1096	32.71	b4392	putative phage-related lytic murein transglycosylase	1029056	1029745	-	Chromosome
EC958_5185	0.221561	6.20663	0.0460392	0.166587	5185	26.09	b0787	hypothetical protein	4184903	4185130	+	Chromosome
EC958_4059	-0.0821205	8.65314	0.0464676	0.168007	recG	99.13	b3652	ATP-dependent DNA helicase	4112907	4115003	+	Chromosome
EC958_1837	0.236257	6.06514	0.0466353	0.168354	uidB	98.05	b1616	glucuronide transporter	1759476	1759928	-	Chromosome
EC958_4771	-0.0671205	9.47784	0.046636	0.168354	4771	22.73	b0800	putative cytoplasmic protein	4927870	4928865	-	Chromosome
EC958_2180	0.10454	8.00524	0.0468387	0.168954	uvrC	100	b1913	excinuclease UvrABC, endonuclease subunit	2087043	2088857	-	Chromosome
EC958_0147	0.211214	6.22249	0.0469199	0.169115	dnaJ	99.47	b0015	chaperone Hsp40, co-chaperone with DnaK	14058	15170	+	Chromosome
EC958_1036	0.12427	8.15873	0.0470355	0.169316	1036	25	b2390	putative phage protein	972670	974403	+	Chromosome
EC958_0108	-0.094596	8.34267	0.0470484	0.169316	yjjW	99.3	b4379	predicted pyruvate formate lyase activating enzyme	5083097	5083942	-	Chromosome
EC958_4064	-0.0984161	8.18055	0.047228	0.169722	4064	41.55	b0394	hypothetical protein	4120466	4121413	-	Chromosome
EC958_0549	-0.142541	7.62503	0.0472343	0.169722	tsx	98.3	b0411	nucleoside channel, receptor of phage T6 and colicin K	460440	461354	-	Chromosome
EC958_3797	-0.0799122	8.63841	0.0473719	0.170015	pck	100	b3403	phosphoenolpyruvate carboxykinase	3823910	3825583	+	Chromosome
EC958_1806	0.184361	6.65278	0.047389	0.170015	ynfF	98.25	b1588	S- and N-oxide reductase, A subunit, periplasmic	1727299	1728015	+	Chromosome
EC958_1122	-0.637177	3.10125	0.0474735	0.170187	ihfB	100	b0912	integration host factor (IHF), DNA-binding protein, beta subunit	1045454	1045720	+	Chromosome
EC958_4058	-0.132773	7.34569	0.0475441	0.170308	trmH	99.56	b3651	tRNA mG18-2'-O-methyltransferase, SAM-dependent	4112245	4112916	+	Chromosome
EC958_1296	0.194362	6.59515	0.0476932	0.170599	ycfH	100	b1100	predicted DNAse	1217091	1217930	+	Chromosome
EC958_4223	-0.0931005	8.45048	0.0476986	0.170599	rbsC	100	b3750	D-ribose transporter subunit	4293686	4294633	+	Chromosome
EC958_3500	-0.158755	6.9208	0.0479268	0.171283	exuR	99.61	b3094	DNA-binding transcriptional repressor	3548149	3548922	+	Chromosome
EC958_1528	-0.25465	5.60838	0.0481334	0.171889	yciA	99.24	b1253	acyl-CoA esterase	1433871	1434251	-	Chromosome
EC958_4187	-0.0825875	8.62163	0.0486605	0.173638	purP	99.33	b3714	adenine permease, high affinity; adenine:H+ symporter	4253766	4255085	-	Chromosome
EC958_2415	0.0846881	8.62162	0.0490664	0.174952	mdtC	98.73	b2076	multidrug efflux system, subunit C	2357098	2360157	+	Chromosome
EC958_0808	0.0821984	8.83798	0.0491152	0.174992	speF	96.58	b0693	ornithine decarboxylase isozyme, inducible	735335	737524	-	Chromosome
EC958_3326	-0.143082	7.18164	0.0494473	0.17604	3326	43.4	b3207	hypothetical protein	3357162	3357341	+	Chromosome
EC958_0645	-0.173131	6.87867	0.0495109	0.176131	allR	99.63	b0506	DNA-binding transcriptional repressor for all (allantoin) and gcl (glyoxylate) operons; glyoxylate-induced	561221	562018	+	Chromosome
EC958_5075	-0.21096	6.24223	0.0496131	0.176323	5075	42.86	b1502	hypothetical protein	3933780	3933977	+	Chromosome
EC958_0784	-0.132972	7.37747	0.0496407	0.176323	nagC	100	b0676	DNA-binding transcriptional dual regulator, repressor of N-acetylglucosamine	710188	711390	-	Chromosome
EC958_3754	-0.619012	2.76453	0.0496958	0.176384	crp	100	b3357	cAMP-activated global transcription factor, mediator of catabolite repression	3781044	3781658	+	Chromosome
EC958_2590	0.210826	6.54581	0.0498859	0.176923	ais	98.5	b2252	predicted LPS core heptose(II)-phosphate phosphatase	2561887	2562498	-	Chromosome
EC958_1705	0.189659	6.8946	0.0500287	0.177295	ydcK	96.93	b1428	predicted enzyme	1624186	1625148	-	Chromosome
EC958_0513	-0.136866	7.64869	0.0502969	0.178109	sbmA	99.01	b0377	microcin B17 transporter	426062	427270	+	Chromosome
EC958_2557	0.0962316	8.28747	0.0507262	0.17933	atoC	99.57	b2220	fused response regulator of ato operon, in two-component system with AtoS: response regulator/sigma54 interaction protein	2519004	2520371	+	Chromosome
EC958_2260	0.196066	6.91153	0.0507455	0.17933	2260	31.3	b1151	phage portal protein	2157725	2158933	-	Chromosome
EC958_3501	-0.145911	7.26695	0.0507943	0.17933	yqjA	99.55	b3095	general envelope maintenance protein	3549285	3549929	+	Chromosome
EC958_1979	0.20245	6.29517	0.0507961	0.17933	ynjF	96.6	b1758	inner membrane protein, phosphatidylglycerophosphate synthase homolog	1899981	1900589	-	Chromosome
EC958_0082	-0.120556	7.57963	0.0509115	0.179601	yjiA	99.06	b4352	predicted GTPase	5056281	5057258	-	Chromosome
EC958_2159	0.27793	5.25838	0.0511763	0.180399	2159	25.3	b1252	hypothetical protein	2069634	2070221	+	Chromosome
EC958_3780	-0.119975	7.66963	0.051244	0.1805	aroB	99.17	b3389	3-dehydroquinate synthase	3806989	3808059	-	Chromosome
EC958_1071	0.0858829	8.44594	0.0513311	0.18067	1071	27.96	b4376	putative bacteriophage baseplate assembly protein	1008992	1010077	-	Chromosome
EC958_1326	0.136381	7.24689	0.051572	0.18138	phoQ	100	b1129	sensory histidine kinase in two-component regulatory system with PhoP	1248704	1250146	-	Chromosome
EC958_0288	-0.320035	5.00646	0.0516879	0.18165	dksA	100	b0145	DNA-binding transcriptional regulator of rRNA transcription, DnaK suppressor protein	173388	173843	-	Chromosome
EC958_1462	0.0882901	8.82993	0.0517295	0.181659	1462	23.86	b0709	hypothetical protein	1366527	1369166	+	Chromosome
EC958_3922	-0.0527253	10.6352	0.0519153	0.182056	yhjA	99.35	b3518	predicted cytochrome C peroxidase	3958543	3959922	-	Chromosome
EC958_4281	-0.0811855	8.60003	0.0519209	0.182056	yigI	100	b3820	conserved protein, 4HBT family of thioesterases	4363198	4363665	-	Chromosome
EC958_0134	-0.129866	7.40083	0.0520533	0.182383	yjtD	97.81	b4403	predicted methyltransferase	5109045	5109734	+	Chromosome
EC958_2576	0.142521	7.96195	0.0521737	0.182667	glpT	99.78	b2240	sn-glycerol-3-phosphate transporter	2547753	2549093	-	Chromosome
EC958_2555	-0.0979408	8.46757	0.0523922	0.183294	rcsC	99.47	b2218	hybrid sensory kinase in two-component regulatory system with RcsB and YojN	2514165	2516996	-	Chromosome
EC958_4052	0.102554	7.98577	0.0524375	0.183314	yicC	98.95	b3644	conserved protein, UPF0701 family	4105489	4106334	+	Chromosome
EC958_1167	0.112349	7.92397	0.0525676	0.183631	helD	99.42	b0962	DNA helicase IV	1098677	1100806	+	Chromosome
EC958_4283	-0.068738	9.09059	0.0526672	0.183841	recQ	99.84	b3822	ATP-dependent DNA helicase	4364818	4366635	+	Chromosome
EC958_2694	0.0806153	8.7402	0.0528187	0.184231	dsdX	99.1	b2365	D-serine permease	2669187	2670506	+	Chromosome
EC958_2003	0.207759	6.29576	0.0529039	0.18439	yeaE	97.54	b1781	aldo-keto reductase, methylglyoxal to acetol, NADPH-dependent	1923561	1924442	-	Chromosome
EC958_3786	-0.103838	8.13146	0.0530033	0.184598	hofM	96.14	b3395	protein required for the utilization of DNA as a carbon source, pilus assembly protein homolog	3811563	3812351	-	Chromosome
EC958_0799	0.104664	8.30294	0.0532512	0.185322	chiP	99.15	b0681	chitoporin, uptake of chitosugars	727098	728486	+	Chromosome
EC958_4516	-0.0623631	9.52115	0.0534369	0.185829	4516	48.76	b0726	2-oxoglutarate dehydrogenase E1 component	4651913	4654714	+	Chromosome
EC958_3014	0.164016	6.86186	0.0535936	0.186235	pcm	100	b2743	L-isoaspartate protein carboxylmethyltransferase type II	3009708	3010316	-	Chromosome
EC958_0025	-0.159407	7.10613	0.0536347	0.186238	sgcE	99.52	b4301	KpLE2 phage-like element; predicted epimerase	4999659	5000273	-	Chromosome
EC958_1061	0.0738126	9.24453	0.053968	0.187256	ycaO	99.32	b0905	ribosomal protein S12 methylthiotransferase accessory factor	999443	1001218	-	Chromosome
EC958_1308	-0.25951	5.78411	0.0545177	0.188911	ycfQ	98.1	b1111	repressor for bhsA(ycfR)	1228590	1229282	-	Chromosome
EC958_3486	-0.0679869	9.07037	0.0545263	0.188911	ygjK	98.08	b3080	alpha-glucosidase	3530675	3533008	+	Chromosome
EC958_1847	0.244936	6.17304	0.0545924	0.188928	cnu	100	b1625	oriC-binding complex H-NS/Cnu; binds 26 bp cnb site; also forms a complex with StpA	1770640	1770837	+	Chromosome
EC958_4501	-0.291108	5.15615	0.0546125	0.188928	yjbJ	92.75	b4045	stress-induced protein, UPF0337 family	4635790	4635987	+	Chromosome
EC958_5101	-0.129814	7.33901	0.0548172	0.189494	thiG	98.44	b3991	thiamin biosynthesis ThiGH complex subunit	4567761	4568528	-	Chromosome
EC958_0019	-0.0674621	10.0293	0.0548795	0.189569	yjhF	100	b4296	KpLE2 phage-like element; predicted transporter	4993425	4994756	-	Chromosome
EC958_1381	0.150979	7.35864	0.0550605	0.190053	1381	24.34	b0212	hypothetical protein	1291583	1292308	+	Chromosome
EC958_1619	0.158117	7.65863	0.0551259	0.190137	gmr	98.64	b1285	cyclic-di-GMP phosphodiesterase; csgD regulator; modulator of Rnase II stability	1520798	1522765	-	Chromosome
EC958_1987	0.147569	7.05824	0.055191	0.190221	1987	25.68	b3238	hypothetical protein	1908793	1909485	+	Chromosome
EC958_1438	0.17691	6.50199	0.0552609	0.190314	1438	32.53	b0151	putative iron compound ABC transporter ATP-binding protein	1338111	1338851	-	Chromosome
EC958_1839	0.270463	6.05569	0.0553001	0.190314	uidR	100	b1618	DNA-binding transcriptional repressor	1762144	1762716	-	Chromosome
EC958_3872	-0.117309	7.69647	0.0554537	0.190702	nikC	99.28	b3478	nickel transporter subunit	3906842	3907657	+	Chromosome
EC958_2165	0.210603	6.28172	0.0555396	0.190811	2165	28.57	b3054	hypothetical protein	2075156	2075362	-	Chromosome
EC958_0131	-0.0730053	8.79427	0.0555676	0.190811	creD	97.56	b4400	inner membrane protein	5106302	5107636	+	Chromosome
EC958_3845	0.167459	6.96831	0.0556704	0.191023	livF	99.58	b3454	leucine/isoleucine/valine transporter subunit	3882635	3883342	-	Chromosome
EC958_1147	0.149239	7.20709	0.0557604	0.19119	ssuA	97.49	b0936	aliphatic sulfonate binding protein, SsuABC ABC transporter	1077438	1078421	-	Chromosome
EC958_4299	-0.0660886	9.41928	0.0558983	0.191522	4299	26.75	b0336	putative permease	4381703	4382908	-	Chromosome
EC958_4725	-0.199579	6.29826	0.055954	0.191571	fbp	100	b4232	fructose-1,6-bisphosphatase I	4877090	4878133	-	Chromosome
EC958_1717	0.241635	6.4355	0.0561657	0.192154	ydcU	99.04	b1442	predicted spermidine/putrescine transporter subunit	1636356	1637279	+	Chromosome
EC958_0174	-0.0846354	9.37558	0.0564535	0.192997	caiT	99.8	b0040	predicted transporter	45972	47468	-	Chromosome
EC958_0850	0.626531	2.61639	0.0569634	0.194597	cydA	100	b0733	cytochrome d terminal oxidase, subunit I	783536	785089	+	Chromosome
EC958_0162	0.127331	7.32647	0.0571535	0.195103	rihC	97.03	b0030	ribonucleoside hydrolase 3	32435	33331	+	Chromosome
EC958_3953	-0.0770634	8.73632	0.0572979	0.195452	yhjX	98.01	b3547	pyruvate-inducible inner membrane protein, putative transporter	4002326	4003561	-	Chromosome
EC958_3941	-0.0576074	9.84507	0.0573819	0.195595	bcsE	98.66	b3536	cellulose production protein	3987188	3988741	+	Chromosome
EC958_3364	-0.126246	7.45223	0.0576357	0.196288	glcE	96.57	b4468	glycolate oxidase FAD binding subunit	3403190	3404227	-	Chromosome
EC958_1062	0.127049	7.64092	0.0576696	0.196288	ycaP	99.57	b0906	predicted inner membrane protein, UPF0702 family	1001333	1002007	+	Chromosome
EC958_2095	0.112467	7.94387	0.0577476	0.19641	torZ	98.64	b1872	trimethylamine N-oxide reductase system III, catalytic subunit	2009045	2011474	-	Chromosome
EC958_0861	0.163651	6.85934	0.0581613	0.197672	ybgF	98.48	b0742	periplasmic TolA-binding protein	791724	792497	+	Chromosome
EC958_4204	-0.454588	3.49038	0.0587741	0.199489	atpC	100	b3731	F1 sector of membrane-bound ATP synthase, epsilon subunit	4273951	4274352	-	Chromosome
EC958_3518	-0.0724085	8.89552	0.0587818	0.199489	tdcD	99	b3115	propionate kinase/acetate kinase C, anaerobic	3564525	3565727	-	Chromosome
EC958_3624	-0.0905888	8.26401	0.0588486	0.19957	yhcM	98.4	b3232	conserved protein with nucleoside triphosphate hydrolase domain	3665655	3666764	-	Chromosome
EC958_0434	-0.142985	7.21576	0.0589088	0.199628	ecpE	97.46	b0289	conserved protein	330430	331167	-	Chromosome
EC958_3025	-0.0880106	8.25054	0.0589991	0.199789	hokE	78	b4415	toxic polypeptide, small	3018557	3018691	-	Chromosome
EC958_4958	0.261855	5.60002	0.0593816	0.200937	essD	80.28	b0554	DLP12 prophage; predicted phage lysis protein	2164097	2164294	-	Chromosome
EC958_1954	0.144858	7.13792	0.0596308	0.201634	chbG	92.06	b1733	chito-oligosaccharide deacetylase	1875578	1876318	-	Chromosome
EC958_4105	-0.071062	9.41805	0.0597399	0.201856	4105	50	b4642	putative transposase	4172235	4173788	+	Chromosome
EC958_0398	-0.0981344	8.04451	0.0598407	0.202049	lfgK	29	b1082	lateral flagellar hook associated protein 1 (FlgK-like)	293871	295229	+	Chromosome
EC958_3323	-0.161623	6.79184	0.0599051	0.20212	cbeA	89.34	b2004	CP4-44 prophage; cytoskeleton bundling-enhancing factor A; CbtA antitoxin	3355826	3356188	+	Chromosome
EC958_1750	0.231996	6.2878	0.0600353	0.202186	osmC	100	b1482	lipoyl-dependent Cys-based peroxidase, hydroperoxide resistance; salt-shock inducible membrane protein; peroxiredoxin	1670250	1670663	+	Chromosome
EC958_4645	-0.0678434	8.99059	0.0600483	0.202186	frdA	99.83	b4154	fumarate reductase (anaerobic) catalytic and NAD/flavoprotein subunit	4795537	4797327	-	Chromosome
EC958_0932	0.10534	7.84319	0.0600643	0.202186	ybiS	100	b0819	L,D-transpeptidase linking Lpp to murein	865630	866532	-	Chromosome
EC958_2548	0.106224	7.85713	0.0601351	0.202186	yojI	99.09	b2211	microcin J25 efflux pump, TolC-dependent; fused ABC transporter permease and ATP-binding components	2504092	2505717	-	Chromosome
EC958_1057	-0.154316	7.45795	0.0601422	0.202186	ycaD	99.21	b0898	predicted MFS-type transporter	993666	994796	+	Chromosome
EC958_2486	0.0939692	8.22322	0.0602824	0.202493	mglA	99.6	b2149	fused methyl-galactoside transporter subunits of ABC superfamily: ATP-binding components	2439628	2441130	-	Chromosome
EC958_5156	0.0902586	9.89579	0.0603207	0.202493	yoeD	97.62	b4642	-	234625	236220	+	Chromosome
EC958_0054	-0.0862657	8.42345	0.0605719	0.203189	uxuB	99.59	b4323	D-mannonate oxidoreductase, NAD-dependent	5028385	5029827	+	Chromosome
EC958_1076	0.128837	7.55659	0.060624	0.203217	1076	22.54	b0473	putative phage protein	1012435	1013301	-	Chromosome
EC958_0357	-0.195711	6.21128	0.0608659	0.203503	rnhA	99.35	b0214	ribonuclease HI, degrades RNA of DNA-RNA hybrids	255497	256057	-	Chromosome
EC958_1971	0.0984964	8.26405	0.0608664	0.203503	ydjX	98.31	b1750	inner membrane protein, TVP38/TMEM64 family	1892552	1893292	+	Chromosome
EC958_3984	-0.0833867	8.40285	0.0609103	0.203503	3984	24.16	b4076	hypothetical protein	4034151	4035053	+	Chromosome
EC958_0201	-0.0646775	9.29706	0.0609191	0.203503	201	27.04	b0268	dihydrodipicolinate synthase	77305	78210	+	Chromosome
EC958_3664	-0.135929	7.27065	0.0609284	0.203503	yhdU	100	b3263	predicted membrane protein	3707660	3707848	+	Chromosome
EC958_0803	0.253126	5.72003	0.0611458	0.204083	ybfE	100	b0685	conserved protein, LexA-regulated	730369	730713	-	Chromosome
EC958_3866	-0.136064	7.15098	0.0612149	0.204167	dcrB	99.46	b3472	periplasmic protein, predicted lipoprotein	3900561	3901154	+	Chromosome
EC958_4427	-0.0500684	11.1036	0.0613769	0.20456	4427	23.57	b4213	hypothetical protein	4505424	4506965	+	Chromosome
EC958_2871	-0.175305	6.52732	0.061526	0.20491	recO	100	b2565	gap repair protein	2873406	2874116	-	Chromosome
EC958_1962	0.206312	6.60441	0.0617577	0.205534	cho	97.97	b1741	endonuclease of nucleotide excision repair	1882714	1883583	+	Chromosome
EC958_3771	-0.0948219	8.10764	0.0618735	0.205773	yhfW	98.28	b3380	predicted mutase	3798305	3799513	-	Chromosome
EC958_2279	0.1266	7.97234	0.0620295	0.206144	ydfE	100	b1577	-	2175840	2178293	+	Chromosome
EC958_3867	-0.0917065	8.2513	0.0621615	0.206309	yhhS	98.77	b3473	putative arabinose efflux transporter	3901176	3902417	-	Chromosome
EC958_4131	-0.0619045	9.68795	0.0621681	0.206309	4131	20.44	b3008	hypothetical protein	4197039	4197866	+	Chromosome
EC958_3666	-0.087015	8.44201	0.0624357	0.207049	acrE	99.48	b3265	cytoplasmic membrane lipoprotein	3708930	3710069	+	Chromosome
EC958_4617	0.358534	4.30938	0.0625093	0.207146	yjdO	100	b4559	predicted protein	4768247	4768402	+	Chromosome
EC958_2334	0.157682	6.72753	0.0625653	0.207183	2334	32.67	b0588	putative ABC transporter	2257667	2258416	-	Chromosome
EC958_1881	0.178832	6.48207	0.0626941	0.207462	ydhB	99.35	b1659	predicted DNA-binding transcriptional regulator	1800364	1801278	-	Chromosome
EC958_0431	-0.0842137	8.79007	0.0627968	0.207654	431	35.71	b3089	hypothetical protein	328486	328698	+	Chromosome
EC958_1128	0.559701	2.60818	0.0629971	0.208168	ycaR	98.33	b0917	peroxide and acid resistance protein, UPF0434 family	1052297	1052461	+	Chromosome
EC958_0681	-0.103909	7.94673	0.0632004	0.208691	cusB	98.03	b0574	copper/silver efflux system, membrane fusion protein	600773	601978	+	Chromosome
EC958_4570	-0.0671412	9.19334	0.0633958	0.209108	rpiR	100	b4089	DNA-binding transcriptional repressor	4714196	4715101	-	Chromosome
EC958_1342	0.294144	5.37355	0.0634167	0.209108	gamW	30.95	b3836	putative host-nuclease inhibitor protein Gam	1261355	1261633	-	Chromosome
EC958_1186	0.315408	4.87079	0.0634861	0.209189	cspH	100	b0989	stress protein, member of the CspA-family	1116218	1116412	-	Chromosome
EC958_4959	0.259676	5.44017	0.0636572	0.209527	4959	34.29	b2668	hypothetical protein	2164620	2164790	-	Chromosome
EC958_4293	-0.10297	7.83544	0.0636788	0.209527	4293	23.6	b2427	hypothetical protein	4375478	4376029	+	Chromosome
EC958_1786	0.428265	4.17327	0.0637468	0.209591	marA	99.21	b1531	DNA-binding transcriptional dual activator of multiple antibiotic resistance	1707730	1708101	+	Chromosome
EC958_1173	0.215345	5.99009	0.0637885	0.209591	yccX	98.91	b0968	weak acylphosphatase	1104243	1104623	+	Chromosome
EC958_2253	0.207475	5.97434	0.064055	0.210318	2253	24.81	b3460	phage tail assembly chaperone	2153222	2153575	-	Chromosome
EC958_5001	0.0905786	8.18642	0.0643126	0.210885	ypdA	99.82	b2380	sensor kinase regulating yhjX; pyruvate-responsive YpdAB two-component system	2690008	2691687	+	Chromosome
EC958_0989	0.114507	8.05841	0.0643187	0.210885	ybjD	99.64	b0876	conserved protein with nucleoside triphosphate hydrolase domain	925494	927134	+	Chromosome
EC958_2369	0.107539	7.71392	0.0643773	0.210929	ugd	99.23	b2028	UDP-glucose 6-dehydrogenase	2298466	2299614	-	Chromosome
EC958_1214	0.0915359	8.15482	0.0645385	0.211308	putP	99.4	b1015	proline:sodium symporter	1143213	1144703	+	Chromosome
EC958_0928	-0.0784866	8.53488	0.0647837	0.211961	ybiP	99.43	b0815	predicted hydrolase, inner membrane	861821	863386	-	Chromosome
EC958_4735	-0.155205	6.80661	0.0649358	0.212309	mgtL	100	b4702	regulatory leader peptide for mgtA	4889796	4889966	+	Chromosome
EC958_4345	-0.0765778	8.59983	0.0651482	0.212854	hemN	99.56	b3867	coproporphyrinogen III oxidase, SAM and NAD(P)H dependent, oxygen-independent	4430944	4432305	+	Chromosome
EC958_3820	-0.113353	7.60568	0.0653678	0.213274	3820	23.26	b2034	hypothetical protein	3851650	3852399	-	Chromosome
EC958_0085	-0.0954549	8.34772	0.0653685	0.213274	tsr	98.92	b4355	methyl-accepting chemotaxis protein I, serine sensor receptor	5060028	5061674	+	Chromosome
EC958_1699	0.267924	5.71869	0.0655488	0.213656	trg	94.85	b1421	methyl-accepting chemotaxis protein III, ribose and galactose sensor receptor	1618534	1618809	+	Chromosome
EC958_2639	0.178839	6.87036	0.0655777	0.213656	folX	99.17	b2303	D-erythro-7,8-dihydroneopterin triphosphate 2'-epimerase and dihydroneopterin aldolase	2614315	2614659	+	Chromosome
EC958_4693	-0.0631971	9.39516	0.0658119	0.214131	4693	26.15	b1507	hypothetical protein	4842627	4843370	+	Chromosome
EC958_1392	0.591987	2.40214	0.0658157	0.214131	1392	32.14	b3848	hypothetical protein	1303309	1304049	+	Chromosome
EC958_3497	-0.0655506	9.25084	0.0659154	0.214306	uxaA	99.39	b3091	altronate hydrolase	3543339	3544808	-	Chromosome
EC958_1168	0.183715	6.60686	0.0659968	0.21442	mgsA	99.34	b0963	methylglyoxal synthase	1100856	1101305	-	Chromosome
EC958_3387	-0.175468	6.60437	0.0660613	0.21448	hybD	99.39	b2993	maturation protease for hydrogenase 2	3425742	3426218	-	Chromosome
EC958_3938	-0.0581551	9.52588	0.0661543	0.214632	bcsA	99.43	b3533	cellulose synthase, catalytic subunit	3983348	3985996	-	Chromosome
EC958_0295	-0.038064	11.406	0.066211	0.214666	295	40.17	b3144	ECSF_0165-type fimbrie outer membrane usher protein	182128	184587	+	Chromosome
EC958_1229	0.229056	5.70522	0.066273	0.214717	csgF	99.28	b1038	outer membrane protein required for curli nucleation by CsgB	1162086	1162484	-	Chromosome
EC958_0177	-0.117233	7.4907	0.0663371	0.214775	fixC	99.77	b0043	predicted oxidoreductase with FAD/NAD(P)-binding domain	49736	51004	+	Chromosome
EC958_0111	-0.114551	7.52566	0.0664241	0.214907	deoC	99.61	b4381	2-deoxyribose-5-phosphate aldolase, NAD(P)-linked	5085716	5086501	+	Chromosome
EC958_3389	-0.0802003	8.60674	0.066541	0.215135	hybB	100	b2995	predicted hydrogenase 2 cytochrome b type component	3427936	3429096	-	Chromosome
EC958_5006	0.140088	7.13717	0.0668741	0.216062	ypdF	96.12	b2385	Xaa-Pro aminopeptidase	2696884	2697951	-	Chromosome
EC958_5192	0.154286	6.85596	0.0671257	0.216724	5192	44.44	b4528	tail component of prophage	1287599	1287982	+	Chromosome
EC958_4092	-0.147169	6.93172	0.0674113	0.217495	4092	25	b2063	transposase	4159659	4160186	+	Chromosome
EC958_3921	0.074102	8.64397	0.0675181	0.217689	gadA	100	b3517	glutamate decarboxylase A, PLP-dependent	3956932	3958377	-	Chromosome
EC958_1171	0.186595	6.31433	0.0676054	0.217819	hspQ	100	b0966	heat shock protein involved in degradation of mutant DnaA; hemimethylated oriC DNA-binding protein	1102703	1103053	-	Chromosome
EC958_1798	0.17356	6.68972	0.0680211	0.219006	rspB	98.23	b1580	predicted oxidoreductase, Zn-dependent and NAD(P)-binding	1719612	1720637	-	Chromosome
EC958_0333	-0.212298	5.96905	0.0681066	0.21908	yaeR	98.45	b0187	predicted lyase	229088	229486	+	Chromosome
EC958_4478	-0.162064	7.05866	0.0681383	0.21908	yjbD	98.89	b4023	conserved protein	4611633	4611887	-	Chromosome
EC958_2199	0.169699	6.78219	0.0682381	0.219249	yedK	95.74	b1931	predicted protein	2103275	2103773	+	Chromosome
EC958_3393	-0.102785	7.97461	0.0684179	0.219616	yghW	100	b2998	predicted protein	3431400	3431669	-	Chromosome
EC958_4607	-0.096119	8.00225	0.0684469	0.219616	yjdI	97.37	b4126	conserved protein	4751708	4751920	+	Chromosome
EC958_4589	-0.0568775	9.77601	0.0685608	0.219794	yjdA	97.84	b4109	mutational suppressor of yhjH motility mutation, function unknown; related to Dynamin GTPase	4728633	4730843	+	Chromosome
EC958_2265	0.146913	7.00884	0.068597	0.219794	rzpD	86.27	b0556	DLP12 prophage; predicted murein endopeptidase	2162687	2163130	-	Chromosome
EC958_3304	-0.0956918	8.0729	0.0688075	0.220317	3304	28.57	b3613	hypothetical protein	3335455	3336537	+	Chromosome
EC958_1276	-0.166789	6.62207	0.0689257	0.220543	flgJ	99.36	b1081	muramidase	1197716	1198669	+	Chromosome
EC958_3460	-0.11012	8.05533	0.0691112	0.220982	ygiM	99.51	b3055	SH3 domain protein	3503142	3503744	+	Chromosome
EC958_4001	-0.0886071	8.13747	0.0691579	0.220982	yibH	99.47	b3597	predicted protein	4054688	4055806	-	Chromosome
EC958_2473	0.141626	7.04719	0.0692761	0.221202	yohC	100	b2135	inner membrane protein, Yip1 family	2426884	2427477	-	Chromosome
EC958_3399	-0.15467	6.842	0.0693221	0.221202	exbB	100	b3006	membrane spanning protein in TonB-ExbB-ExbD complex	3435970	3436686	-	Chromosome
EC958_4044	0.479818	3.22766	0.0693775	0.221227	rpmG	100	b3636	50S ribosomal subunit protein L33	4100062	4100211	-	Chromosome
EC958_4362	0.162158	6.63068	0.0696592	0.221973	dtd	99.31	b3887	D-tyr-tRNA(Tyr) deacylase	4449296	4449715	+	Chromosome
EC958_0895	0.271678	5.65479	0.0698467	0.222076	moaC	100	b0783	molybdopterin biosynthesis, protein C	829911	830378	+	Chromosome
EC958_2612	0.270178	6.04663	0.0698755	0.222076	nuoM	99.41	b2277	NADH:ubiquinone oxidoreductase, membrane subunit M	2584503	2586014	-	Chromosome
EC958_4680	-0.0730288	8.83956	0.0698764	0.222076	ulaA	99.35	b4193	L-ascorbate-specific enzyme IIC component of PTS	4834648	4836027	+	Chromosome
EC958_3617	-0.0731892	9.03528	0.0698828	0.222076	nanT	98.79	b3224	sialic acid transporter	3659550	3661052	-	Chromosome
EC958_4635	0.207255	5.92159	0.0699576	0.222162	epmB	97.37	b4146	EF-P-Lys34 lysylation protein; weak lysine 2,3-aminomutase	4789656	4790666	-	Chromosome
EC958_2371	0.47449	3.74548	0.0703252	0.223177	2371	59.62	b4571	hypothetical protein	2301382	2302155	-	Chromosome
EC958_3865	-0.126855	7.25894	0.0704525	0.223428	yhhQ	99.1	b3471	DUF165 family inner membrane protein	3899877	3900524	+	Chromosome
EC958_4940	0.262392	5.46403	0.0705506	0.223587	4940	37.04	b2728	phage protein U	2045670	2046041	-	Chromosome
EC958_0618	-0.143604	7.04712	0.0706414	0.223722	fsr	99.75	b0479	predicted fosmidomycin efflux system	532404	533606	-	Chromosome
EC958_0270	-0.127254	7.508	0.070755	0.22383	yadH	100	b0128	predicted transporter subunit: membrane component of ABC superfamily	156650	157402	+	Chromosome
EC958_1816	0.185786	6.74718	0.0707718	0.22383	asr	98.04	b1597	acid shock-inducible periplasmic protein	1737213	1737530	+	Chromosome
EC958_1912	0.160794	6.85014	0.0711404	0.224835	ydiB	99.65	b1692	quinate/shikimate 5-dehydrogenase, NAD(P)-binding	1835113	1835961	+	Chromosome
EC958_2196	0.252742	5.70154	0.0711864	0.224835	yedD	98.54	b1928	lipoprotein	2101224	2101622	-	Chromosome
EC958_4334	-0.349525	4.26519	0.0713873	0.225123	yihD	100	b3858	DUF1040 protein YihD	4420950	4421231	+	Chromosome
EC958_0481	-0.151624	7.13255	0.0714064	0.225123	prpC	99.23	b0333	2-methylcitrate synthase	389914	391065	+	Chromosome
EC958_1449	0.230124	5.58208	0.0714231	0.225123	1449	46.15	b4410	hypothetical protein	1356207	1356524	-	Chromosome
EC958_0702	-0.0744021	8.84897	0.0716151	0.225575	fepA	99.06	b0584	iron-enterobactin outer membrane transporter	623751	625973	-	Chromosome
EC958_2475	0.171435	6.49921	0.0717579	0.225872	yohF	99.21	b2137	predicted oxidoreductase with NAD(P)-binding Rossmann-fold domain	2428349	2429092	-	Chromosome
EC958_0959	0.0762586	8.68596	0.0718073	0.225874	ybjL	100	b0847	predicted transporter	897482	899149	-	Chromosome
EC958_0104	-0.142326	6.96907	0.0718801	0.225951	osmY	100	b4376	periplasmic protein	5079636	5080301	+	Chromosome
EC958_2015	0.0948576	8.12107	0.0720682	0.226389	yeaP	99.12	b1794	diguanylate cyclase	1936365	1937501	+	Chromosome
EC958_1391	0.218852	6.29151	0.0721187	0.226391	sitB	31.73	b0151	manganese/iron transport system ATP-binding protein	1300869	1301675	-	Chromosome
EC958_0149	0.0979906	7.87371	0.0721668	0.226391	149	31.3	b2408	hypothetical protein	16058	16801	+	Chromosome
EC958_1378	0.0692654	9.10729	0.0722153	0.226391	1378	36.36	b1368	tail component of prophage	1287993	1290536	+	Chromosome
EC958_3409	-0.0650917	9.13302	0.073272	0.229549	3409	50.21	b1542	hypothetical oxidoreductase YdfI	3447153	3448643	+	Chromosome
EC958_3213	-0.184052	6.29571	0.0734156	0.229725	yggD	96.45	b2929	predicted DNA-binding transcriptional regulator	3243871	3244362	-	Chromosome
EC958_4886	0.198937	6.24184	0.073427	0.229725	4886	37.5	b3718	phage lysozyme	1274623	1275081	+	Chromosome
EC958_1595	0.156866	7.47698	0.0735109	0.229797	yciO	100	b1267	predicted RNA binding protein	1498591	1499229	+	Chromosome
EC958_5182	-0.126236	7.4177	0.073549	0.229797	5182	33.33	b2704	hypothetical protein	4181283	4181699	+	Chromosome
EC958_1448	0.105925	7.69512	0.0736185	0.22986	1448	23.01	b1232	hypothetical protein	1353441	1355309	+	Chromosome
EC958_2940	-0.0775232	8.45057	0.0737922	0.229891	nrdE	98.18	b2675	ribonucleoside-diphosphate reductase 2, alpha subunit	2940305	2942431	+	Chromosome
EC958_0484	-0.100939	7.77067	0.0738038	0.229891	codB	99.76	b0336	cytosine transporter	394819	396060	+	Chromosome
EC958_2154	0.19894	6.24056	0.0738246	0.229891	2154	33.33	b0735	hypothetical protein	2066614	2067192	-	Chromosome
EC958_3821	-0.0532132	9.7981	0.0738264	0.229891	yzgL	79.45	b3427	-	3852520	3854007	-	Chromosome
EC958_4155	-0.0674008	9.13873	0.0739715	0.230188	yidK	98.77	b3679	predicted transporter	4220363	4222060	-	Chromosome
EC958_1072	0.2318	5.57376	0.0740282	0.230211	1072	25	b0631	phage baseplate protein	1010086	1010415	-	Chromosome
EC958_2601	0.145227	6.8123	0.0743366	0.231015	menB	100	b2262	dihydroxynaphthoic acid synthetase	2572831	2573670	-	Chromosome
EC958_4900	0.308394	6.05873	0.0744563	0.231233	4900	30.3	b0555	hypothetical protein	1351575	1351724	+	Chromosome
EC958_0586	0.188007	6.28992	0.0746326	0.231625	ybaO	100	b0447	predicted DNA-binding transcriptional regulator	497485	498033	+	Chromosome
EC958_4406	-0.0906906	8.21089	0.0747946	0.231973	yiiR	99.32	b3921	predicted inner membrane protein, DUF805 family	4484339	4484761	+	Chromosome
EC958_1841	0.2096	6.11051	0.0750562	0.232629	malI	99.12	b1620	transcriptional repressor of Mal regulon	1763842	1764852	-	Chromosome
EC958_3413	-0.259008	5.42549	0.0751587	0.232792	3413	24.36	b3577	hypothetical protein	3451793	3452257	+	Chromosome
EC958_1920	0.14533	6.97826	0.0754703	0.233601	ydiS	98.37	b1699	predicted oxidoreductase with FAD/NAD(P)-binding domain	1842722	1843993	+	Chromosome
EC958_4436	-0.214117	5.9358	0.0755668	0.233744	frwB	100	b3950	predicted enzyme IIB component of PTS	4518375	4518677	+	Chromosome
EC958_3779	0.0754247	8.56128	0.0756452	0.233831	damX	98.83	b3388	cell division protein that binds to the septal ring	3805611	3806879	-	Chromosome
EC958_4701	-0.11981	7.61658	0.0758126	0.234192	ytfB	99.06	b4206	OapA family protein, function unknown	4851794	4852450	-	Chromosome
EC958_2699	0.0762885	8.993	0.0759697	0.234522	evgS	96.57	b2370	hybrid sensory histidine kinase in two-component regulatory system with EvgA	2675714	2679289	+	Chromosome
EC958_1112	0.192285	6.35486	0.0760596	0.234643	1112	33.33	b0155	hypothetical protein	1039005	1039259	+	Chromosome
EC958_4479	-0.0768603	8.70382	0.0771239	0.237769	lysC	99.55	b4024	aspartokinase III	4612158	4613489	-	Chromosome
EC958_0791	0.0915257	8.71936	0.0771895	0.237813	791	28.42	b0414	hypothetical protein	717554	718705	-	Chromosome
EC958_1869	0.213141	5.97798	0.077362	0.238065	sodC	98.84	b1646	superoxide dismutase, Cu, Zn, periplasmic	1790023	1790577	-	Chromosome
EC958_4108	-0.0804538	8.39572	0.0773736	0.238065	4108	25.53	b1360	transposase IstB, IS21	4175177	4175956	-	Chromosome
EC958_1435	0.121672	8.03623	0.0774745	0.238217	prrA	21.95	b2155	putative TonB-dependent outer membrane receptor	1334442	1336394	-	Chromosome
EC958_1666	0.248932	5.41426	0.0776976	0.238745	ogt	100	b1335	O-6-alkylguanine-DNA:cysteine-protein methyltransferase	1573552	1574049	-	Chromosome
EC958_3188	0.442697	3.17347	0.0778944	0.239053	ubiH	97.96	b2907	2-octaprenyl-6-methoxyphenol hydroxylase, FAD/NAD(P)-binding	3222934	3224094	-	Chromosome
EC958_2461	0.15638	6.66453	0.0779005	0.239053	yehT	100	b2125	predicted response regulator in two-component system withYehU	2414103	2414819	-	Chromosome
EC958_3951	-0.345442	4.1055	0.0779856	0.239156	3951	34.21	b1728	hypothetical protein	3999751	3999888	-	Chromosome
EC958_3639	-0.138876	7.24635	0.0780549	0.239211	yhdE	97.97	b3248	Maf-like protein	3684282	3684857	-	Chromosome
EC958_2240	0.23108	6.01648	0.0781359	0.239301	2240	40.91	b3524	hypothetical protein	2139762	2140025	-	Chromosome
EC958_4153	-0.0910603	7.97891	0.0782038	0.239351	yidJ	98.19	b3678	predicted sulfatase/phosphatase	4218872	4220032	-	Chromosome
EC958_2412	0.156529	7.25367	0.0783015	0.23943	yegL	97.72	b2073	conserved protein	2351188	2351829	-	Chromosome
EC958_1471	0.388558	5.10055	0.0783603	0.23943	ychF	99.72	b1203	catalase inhibitor protein; ATPase, K+-dependent, ribosome-associated	1374968	1376041	-	Chromosome
EC958_3530	-0.0912733	7.98383	0.0783841	0.23943	garD	99.81	b3128	(D)-galactarate dehydrogenase	3575303	3576856	+	Chromosome
EC958_2425	0.105579	8.00784	0.0784816	0.23957	gatD	98.55	b2091	galactitol-1-phosphate dehydrogenase, Zn-dependent and NAD(P)-binding	2368822	2369844	-	Chromosome
EC958_4339	-0.0780057	8.55424	0.0786565	0.239946	yihG	99.03	b3862	inner membrane protein, Predicted acyltransferas	4424580	4425518	-	Chromosome
EC958_3291	-0.0563318	9.55731	0.0788773	0.240371	3291	32.65	b2155	putative Iha adhesin (receptor)	3321120	3323192	-	Chromosome
EC958_4432	-0.0904378	8.55996	0.0789253	0.240371	gldA	100	b3945	glycerol dehydrogenase, NAD	4512683	4513807	-	Chromosome
EC958_2409	0.101365	7.8318	0.0789509	0.240371	yegD	98.44	b2069	predicted chaperone	2347065	2348462	+	Chromosome
EC958_3496	-0.140704	6.98812	0.0790177	0.240417	ygjV	98.91	b3090	inner membrane protein, Imp-YgjV family	3542705	3543238	-	Chromosome
EC958_4067	-0.065888	9.26271	0.0794475	0.241566	4067	43.29	b2167	putative PTS enzyme-II fructose	4123250	4124323	-	Chromosome
EC958_2148	0.106552	7.71101	0.0797311	0.242253	2148	46.75	b4634	putative terminase large subunit DNA packaging protein	2061115	2062977	-	Chromosome
EC958_0133	0.22758	6.16737	0.0797778	0.242253	yjjY	100	b4402	predicted protein	5108526	5108648	+	Chromosome
EC958_3431	-0.140622	7.22339	0.0799085	0.242492	3431	43.43	b0588	ferric enterobactin transport ATP-binding protein FepC	3469983	3470774	-	Chromosome
EC958_2009	0.288853	5.54554	0.0799855	0.242523	yeaK	99.4	b1787	conserved protein	1932353	1932838	+	Chromosome
EC958_3798	-0.0884349	8.6684	0.080144	0.242523	envZ	99.78	b3404	sensory histidine kinase in two-component regulatory system with OmpR	3825678	3827012	-	Chromosome
EC958_3725	-0.0615482	9.47587	0.0801776	0.242523	gspK	97.25	b3332	general secretory pathway component, cryptic	3757845	3758810	+	Chromosome
EC958_4359	-0.092972	7.93353	0.080194	0.242523	4359	27.17	b2544	hypothetical protein	4446749	4447675	+	Chromosome
EC958_4495	-0.142459	6.91905	0.0802012	0.242523	ubiC	98.18	b4039	chorismate--pyruvate lyase	4629065	4629544	+	Chromosome
EC958_5046	-0.234213	5.50564	0.080232	0.242523	ppdC	99.07	b2823	predicted protein	3145826	3146131	-	Chromosome
EC958_0027	-0.113951	7.4974	0.0806714	0.243693	sgcQ	100	b4303	KpLE2 phage-like element; predicted nucleoside triphosphatase	5000865	5001653	-	Chromosome
EC958_2028	0.148347	7.06679	0.0808742	0.244147	yoaC	98.99	b1810	conserved protein, DUF1889 family	1947350	1947631	+	Chromosome
EC958_2469	0.0719568	8.59309	0.0809862	0.244279	bglX	99.61	b2132	beta-D-glucoside glucohydrolase, periplasmic	2421531	2423810	-	Chromosome
EC958_2209	-0.140793	7.20162	0.0810233	0.244279	fliK	98.13	b1943	flagellar hook-length control protein	2112669	2113778	+	Chromosome
EC958_2831	-0.0950756	7.95066	0.0811089	0.244379	sseA	99.29	b2521	3-mercaptopyruvate sulfurtransferase	2829874	2830860	+	Chromosome
EC958_0879	0.223332	6.21957	0.0813081	0.24482	pgl	100	b0767	6-phosphogluconolactonase	810174	811151	+	Chromosome
EC958_1115	0.095974	7.82301	0.0814148	0.244983	1115	23.35	b1868	hypothetical protein	1039810	1040475	+	Chromosome
EC958_3840	-0.090325	8.32894	0.0816013	0.245348	ugpC	96.91	b3450	glycerol-3-phosphate transporter subunit	3878023	3879114	-	Chromosome
EC958_4015	0.391557	3.76855	0.0816418	0.245348	cysE	100	b3607	serine acetyltransferase	4071781	4072584	-	Chromosome
EC958_1268	0.172545	6.62131	0.081722	0.24543	flgB	99.28	b1073	flagellar component of cell-proximal portion of basal-body rod	1191395	1191793	+	Chromosome
EC958_0296	-0.0555465	9.78142	0.081979	0.246043	296	35.51	b4314	ECSF_0165-type fimbriae putative protein	184627	185619	+	Chromosome
EC958_4679	-0.129987	7.52872	0.082142	0.246217	ulaG	99.44	b4192	L-ascorbate 6-phosphate lactonase	4833229	4834281	-	Chromosome
EC958_3428	-0.106775	7.86159	0.0821947	0.246217	3428	27.75	b0592	putative iron compound-binding protein of ABC transporter family	3466999	3467928	-	Chromosome
EC958_2087	0.245498	5.35859	0.0821961	0.246217	yebC	99.59	b1864	conserved protein, UPF0082 family	2002132	2002854	-	Chromosome
EC958_1862	0.255458	5.43876	0.0826352	0.247373	mliC	95.41	b1639	inhibitor of c-type lysozyme, membrane-bound; predicted lipoprotein	1783955	1784266	-	Chromosome
EC958_4391	-0.0877265	8.27309	0.0829119	0.248042	rhaT	98.84	b3907	L-rhamnose:proton symporter	4471450	4472466	-	Chromosome
EC958_0896	0.36888	4.15005	0.0831647	0.248638	moaD	96.3	b0784	molybdopterin synthase, small subunit	830368	830616	+	Chromosome
EC958_3890	-0.134483	7.01884	0.0832966	0.248872	uspB	100	b3494	universal stress (ethanol tolerance) protein B	3925349	3925666	-	Chromosome
EC958_3594	0.166845	7.06958	0.0834813	0.249263	mlaE	100	b3194	ABC transporter maintaining OM lipid asymmetry, inner membrane permease protein	3635263	3636027	-	Chromosome
EC958_2281	0.105872	7.86029	0.0837386	0.249871	2281	35.82	b0294	site-specific recombinase, phage integrase family	2178573	2179580	+	Chromosome
EC958_4401	-0.332169	4.33575	0.0838362	0.250002	4401	37.5	b3360	hypothetical protein	4480641	4480757	+	Chromosome
EC958_1307	0.204248	6.12453	0.0838949	0.250017	ycfJ	100	b1110	predicted protein	1227950	1228510	+	Chromosome
EC958_0501	-0.113957	7.45491	0.0839886	0.250135	frmA	99.19	b0356	alcohol dehydrogenase class III/glutathione-dependent formaldehyde dehydrogenase	414183	415274	-	Chromosome
EC958_2292	0.16969	6.63503	0.0843496	0.251049	ybtT	24.31	b3412	YbtT protein	2206733	2207503	+	Chromosome
EC958_0986	0.0742904	8.44992	0.0845359	0.25126	ybjE	98.33	b0874	predicted transporter	923060	923941	-	Chromosome
EC958_3517	-0.0639103	9.74203	0.084548	0.25126	tdcE	99.08	b3114	pyruvate formate-lyase 4/2-ketobutyrate formate-lyase	3562197	3564473	-	Chromosome
EC958_0497	-0.377913	4.14268	0.084635	0.25126	497	38.89	b0942	hypothetical protein	411129	411251	+	Chromosome
EC958_5034	0.104924	7.59023	0.0846365	0.25126	5034	26.25	b1422	hypothetical protein	3087770	3088417	+	Chromosome
EC958_3063	0.108975	7.57517	0.084874	0.251804	queF	98.58	b2794	7-cyano-7-deazaguanine reductase (NADPH-dependent)	3061462	3062292	+	Chromosome
EC958_2254	0.119583	7.47916	0.0853827	0.253151	2254	30.85	b3861	hypothetical protein	2153608	2154294	-	Chromosome
EC958_1464	0.1578	6.57187	0.085502	0.253343	1464	22.97	b3778	hypothetical protein	1369380	1370558	+	Chromosome
EC958_3134	-0.0962288	7.88501	0.0856722	0.253686	tas	99.13	b2834	predicted oxidoreductase, NADP(H)-dependent aldo-keto reductase; suppresses tyrosine requirement of tyrA14 O6 strain	3154983	3156005	+	Chromosome
EC958_3236	-0.127176	7.49536	0.086312	0.2552	yggR	98.16	b2950	predicted pilus retraction ATPase	3265506	3266543	-	Chromosome
EC958_2942	-0.0738271	9.31517	0.0863249	0.2552	proV	99.5	b2677	glycine betaine transporter subunit	2943774	2944958	+	Chromosome
EC958_3991	-0.113153	7.48059	0.0863482	0.2552	yiaS	96.54	b3583	L-ribulose-5-phosphate 4-epimerase	4040937	4041614	+	Chromosome
EC958_3091	-0.0601572	9.16776	0.0864193	0.255247	3091	21.56	b0739	hypothetical protein	3093488	3095794	+	Chromosome
EC958_3052	-0.0760901	8.4692	0.0865663	0.255519	rlmD	99.08	b2785	23S rRNA m(5)U1939 methyltransferase, SAM-dependent	3049815	3051098	-	Chromosome
EC958_4984	-1.38782	0.418247	0.0873882	0.257641	4984	30.56	b0841	hypothetical protein	2352412	2352540	+	Chromosome
EC958_2560	0.108539	7.88522	0.0873962	0.257641	atoE	99.77	b2223	short chain fatty acid transporter	2521894	2523198	+	Chromosome
EC958_4779	-0.0541168	9.65632	0.0874682	0.25769	4779	38.41	b0314	betaine-carnitine-choline transporter family member BetU	4936005	4937318	-	Chromosome
EC958_4170	-0.0763166	8.39218	0.0876294	0.258001	yidA	100	b3697	sugar phosphate phosphatase; substrates include erythrose 4-P and mannose 1-P phosphatase	4234732	4235526	-	Chromosome
EC958_2287	0.108897	7.64133	0.0881169	0.259272	ybtP	28.92	b0914	putative inner membrane ABC-transporter	2186819	2188513	-	Chromosome
EC958_1404	0.368216	3.89547	0.0884218	0.260005	ymgF	97.22	b4520	inner membrane division septum protein	1310533	1310769	+	Chromosome
EC958_1372	0.130748	7.14237	0.0885649	0.260175	1372	28.46	b1774	tail attachment protein (Minor capsid protein FII) from bacteriophage origin	1284614	1285033	+	Chromosome
EC958_3985	-0.0732512	8.61979	0.0885916	0.260175	yiaM	72.61	b3577	L-dehydroascorbate transporter, TRAP permease small subunit for TRAP (TRipartite ATP-independent Periplasmic) family transporter YiaMNO	4035185	4035634	+	Chromosome
EC958_4463	-0.0981175	7.69846	0.0886906	0.260301	aceK	99.3	b4016	isocitrate dehydrogenase kinase/phosphatase	4594417	4596123	+	Chromosome
EC958_0817	0.0963675	7.81057	0.0888675	0.260656	phr	95.33	b0708	deoxyribodipyrimidine photolyase, FAD-binding	747113	748513	+	Chromosome
EC958_2368	0.1312	7.15539	0.0897666	0.263127	wzzB	95.71	b2027	regulator of length of O-antigen component of lipopolysaccharide chains	2297343	2298302	-	Chromosome
EC958_2155	0.274382	5.11534	0.0899341	0.263451	2155	26.53	b0889	hypothetical protein	2067288	2067449	-	Chromosome
EC958_0217	-0.0610256	9.41755	0.0900095	0.263506	ilvI	98.78	b0077	acetolactate synthase III, large subunit	94367	96163	+	Chromosome
EC958_3541	-0.0549741	9.40431	0.0902289	0.263982	kbaY	99.65	b3137	tagatose 6-phosphate aldolase 1, kbaY subunit	3585468	3586310	+	Chromosome
EC958_1924	0.308432	4.62167	0.0906452	0.264976	1924	46.15	b0286	hypothetical protein	1848493	1848642	-	Chromosome
EC958_0647	0.105651	7.62928	0.0907186	0.264976	hyi	98.06	b0508	hydroxypyruvate isomerase	563920	564678	+	Chromosome
EC958_3763	-0.256206	5.24254	0.0907398	0.264976	nirD	99.07	b3366	nitrite reductase, NAD(P)H-binding, small subunit	3791475	3791783	+	Chromosome
EC958_1454	0.253752	5.48795	0.0908679	0.265146	yeeS2	46.94	b0247	putative phage DNA repair protein	1359695	1360129	+	Chromosome
EC958_4699	-0.15433	6.75603	0.0909338	0.265146	4699	29.41	b2842	putative oxoacyl reductase	4850159	4850932	-	Chromosome
EC958_3117	0.648497	1.87244	0.0909692	0.265146	3117	30.97	b3723	hypothetical protein	3130040	3130903	-	Chromosome
EC958_1272	0.133367	6.95569	0.0911554	0.265522	flgF	98.8	b1077	flagellar component of cell-proximal portion of basal-body rod	1194176	1194913	+	Chromosome
EC958_4739	-0.151154	6.7926	0.0912693	0.265687	pyrB	100	b4245	aspartate carbamoyltransferase, catalytic subunit	4893960	4894877	-	Chromosome
EC958_3018	0.107516	7.46672	0.091585	0.266403	ispD	99.15	b2747	4-diphosphocytidyl-2C-methyl-D-erythritol synthase	3012595	3013287	-	Chromosome
EC958_4981	-0.298929	4.81902	0.0916296	0.266403	4981	38.18	b0545	hypothetical protein	2274063	2274455	+	Chromosome
EC958_0734	-0.111515	8.05623	0.0917117	0.266474	citF	99.22	b0615	citrate lyase, citrate-ACP transferase (alpha) subunit	659899	661413	-	Chromosome
EC958_0806	0.344703	4.59536	0.0918833	0.266806	pgm	99.82	b0688	phosphoglucomutase	732271	733944	+	Chromosome
EC958_4101	-0.0674218	8.9418	0.0920502	0.266969	afaB	38.46	b3143	Afa fimbriae periplasmic chaperone protein	4169190	4169963	-	Chromosome
EC958_1384	0.0662517	9.56144	0.0920543	0.266969	1384	26.47	b2229	tail component of prophage	1292926	1296390	+	Chromosome
EC958_0890	0.1733	6.48406	0.0921392	0.267048	bioD	97.33	b0778	dethiobiotin synthetase	823765	824424	+	Chromosome
EC958_1390	-0.157234	6.79905	0.0923671	0.267542	sitC	28.29	b1859	SitB protein	1300015	1300854	-	Chromosome
EC958_3163	-0.078394	8.84658	0.0925446	0.267889	xanQ	99.79	b2882	xanthine permease	3195909	3197348	+	Chromosome
EC958_0985	0.0924755	8.38713	0.0929912	0.269014	hcp	99.27	b0873	hybrid-cluster [4Fe-2S-2O] protein in anaerobic terminal reductases	921264	922904	-	Chromosome
EC958_1611	-0.415293	3.55104	0.0930636	0.269056	yciS	99.02	b1279	DUF1049 family inner membrane protein, function unknown	1516287	1516577	+	Chromosome
EC958_1130	0.122357	7.34806	0.0932043	0.269295	ycbJ	99.33	b0919	conserved protein	1053376	1054251	+	Chromosome
EC958_2130	0.144364	6.82837	0.0933027	0.269378	2130	26.8	b3162	hypothetical protein	2044507	2045262	-	Chromosome
EC958_4491	-0.0804439	8.56103	0.0933487	0.269378	lamB	98.21	b4036	maltose outer membrane porin (maltoporin)	4626393	4627715	+	Chromosome
EC958_4994	0.0665945	8.8108	0.0935497	0.26979	oxc	99.82	b2373	oxalyl CoA decarboxylase, ThDP-dependent	2681596	2683272	-	Chromosome
EC958_0097	-0.108032	7.54441	0.0937456	0.270172	fhuF	96.95	b4367	ferric iron reductase involved in ferric hydroximate transport	5073261	5074031	-	Chromosome
EC958_4019	-0.118699	7.20748	0.0937983	0.270172	yibN	100	b3611	predicted rhodanese-related sulfurtransferase	4074624	4075049	-	Chromosome
EC958_5130	-0.22726	5.70949	0.0941258	0.270842	5130	30.91	b4136	hypothetical protein	4958325	4958543	-	Chromosome
EC958_4861	0.12278	7.81538	0.0941478	0.270842	4861	42.86	b0555	phage portal protein	974421	975449	+	Chromosome
EC958_0182	-0.192714	6.15265	0.0942174	0.270875	folA	100	b0048	dihydrofolate reductase	55246	55842	+	Chromosome
EC958_2244	0.125259	7.04322	0.0945271	0.271237	2244	28.7	b4578	transposase	2142542	2142982	-	Chromosome
EC958_1707	0.182453	6.95595	0.0945642	0.271237	tehB	98.48	b1430	tellurite, selenium methyltransferase, SAM-dependent; tellurite, selenium resistance protein	1626279	1626854	+	Chromosome
EC958_2931	0.0925084	7.92786	0.0945655	0.271237	ygaV	96.97	b2667	tributyltin-inducible repressor of ygaVP	2936170	2936451	+	Chromosome
EC958_4218	-0.0616169	9.28502	0.0945918	0.271237	viaA	99.79	b3745	predicted von Willibrand factor containing protein	4286550	4287983	-	Chromosome
EC958_1257	0.171371	6.44521	0.0946352	0.271237	pyrC	99.71	b1062	dihydro-orotase	1181942	1182967	-	Chromosome
EC958_1766	0.259985	5.83608	0.0952688	0.272885	ydeR	97.6	b1503	predicted fimbrial-like adhesin protein	1687828	1688313	-	Chromosome
EC958_2213	0.296732	4.97916	0.095474	0.273304	fliO	99.17	b1947	flagellar biosynthesis protein	2115784	2116134	+	Chromosome
EC958_3266	-0.108999	7.49475	0.0955956	0.273484	3266	33.82	b2363	putative transposase	3295141	3295869	-	Chromosome
EC958_1678	0.153825	7.16358	0.0957734	0.273824	uspF	99.31	b1376	stress-induced protein, ATP-binding protein	1586550	1587038	-	Chromosome
EC958_4690	0.272144	5.12092	0.0958915	0.273993	rplI	100	b4203	50S ribosomal subunit protein L9	4840776	4841207	+	Chromosome
EC958_1544	0.387017	3.94293	0.0962134	0.274743	1544	33.33	b3150	hypothetical protein	1450989	1451168	+	Chromosome
EC958_4744	-0.0841488	8.01037	0.0963407	0.274938	bdcR	96.95	b4251	transcriptional repressor for divergent bdcA	4896624	4897199	+	Chromosome
EC958_3796	-0.0672149	9.08994	0.0964591	0.274964	yhgE	95.82	b3402	predicted inner membrane protein	3821877	3823583	-	Chromosome
EC958_4189	-0.0678036	8.68388	0.0964683	0.274964	cbrB	98.06	b3716	inner membrane protein, creBC regulon	4256002	4256451	+	Chromosome
EC958_0117	-0.119933	7.29511	0.0968394	0.275853	ytjB	99.53	b4387	conserved membrane protein	5092513	5093139	-	Chromosome
EC958_3289	-0.126425	7.09906	0.0971965	0.276601	3289	25	b0713	hypothetical protein	3320016	3320240	-	Chromosome
EC958_1422	0.223412	5.49745	0.0972211	0.276601	umuD	99.28	b1183	DNA polymerase V, subunit D	1320506	1320907	+	Chromosome
EC958_3300	-0.0690381	8.65558	0.0973955	0.276928	nanT	66.95	b3224	sialic acid transporter	3330643	3332097	-	Chromosome
EC958_5135	-0.216081	5.61037	0.0974923	0.276964	5135	25.93	b2437	hypothetical protein	4963286	4963396	-	Chromosome
EC958_4147	-0.121608	7.12908	0.0975349	0.276964	ilvN	100	b3670	acetolactate synthase I, small subunit	4213840	4214112	-	Chromosome
EC958_3378	-0.115335	7.49553	0.0975872	0.276964	yghS	97.47	b2985	predicted ATP-binding protein	3418247	3418942	-	Chromosome
EC958_3374	-0.111653	7.39756	0.0976571	0.276993	3374	54.89	b4216	protein YtfJ	3414651	3415193	-	Chromosome
EC958_2217	0.290715	4.47864	0.0982004	0.277991	rcsA	99.03	b1951	DNA-binding transcriptional activator, co-regulator with RcsB	2118252	2118857	+	Chromosome
EC958_1185	-0.131927	7.20028	0.0982822	0.277991	appA	97.92	b0980	phosphoanhydride phosphorylase	1114920	1116212	+	Chromosome
EC958_0823	0.208444	6.11314	0.0983149	0.277991	nei	97.34	b0714	endonuclease VIII/ 5-formyluracil/5-hydroxymethyluracil DNA glycosylase	753433	754206	+	Chromosome
EC958_1659	0.0897001	7.93944	0.098336	0.277991	ycjY	96.41	b1327	predicted hydrolase	1565963	1566877	-	Chromosome
EC958_0583	-0.142507	6.74385	0.0983674	0.277991	queC	99.13	b0444	7-cyano-7-deazaguanine (preQ0) synthase; queuosine biosynthesis	494062	494739	-	Chromosome
EC958_2120	0.136323	7.01917	0.0983678	0.277991	araF	99.09	b1901	L-arabinose transporter subunit	2036710	2037732	-	Chromosome
EC958_1246	0.404962	3.79712	0.0986755	0.278691	msyB	97.58	b1051	multicopy suppressor of secY and secA	1174183	1174542	-	Chromosome
EC958_4577	-0.143019	6.70675	0.0989734	0.279362	phnL	96.9	b4096	ribophosphonate triphosphate synthase subunit; predicted ATP transporter ATP-binding protein	4719218	4719880	-	Chromosome
EC958_2212	0.318509	5.03279	0.0990668	0.279456	fliN	96.35	b1946	flagellar motor switching and energizing component	2115371	2115766	+	Chromosome
EC958_5108	0.66992	1.78256	0.0994412	0.280342	hemE	99.72	b3997	uroporphyrinogen decarboxylase	4573612	4574658	+	Chromosome
EC958_0898	0.0864683	7.91631	0.0996646	0.280802	ybhL	100	b0786	inner membrane protein, UPF0005 family	831225	831911	+	Chromosome
EC958_2763	0.170102	6.32775	0.0997393	0.280842	eutK	99.4	b2438	predicted carboxysome structural protein with predicted role in ethanolamine utilization	2741727	2742215	-	Chromosome
EC958_1687	0.471822	3.41339	0.0998319	0.280932	feaR	98.7	b1384	DNA-binding transcriptional activator for tynA and feaB	1597742	1597957	-	Chromosome
EC958_5002	0.176567	6.1302	0.0999593	0.281004	ypdB	99.59	b2381	response regulator activating yhjX; pyruvate-responsive YpdAB two-component system	2691702	2692436	+	Chromosome
EC958_0945	0.0722667	8.74478	0.100028	0.281004	yliE	98.98	b0833	predicted membrane-anchored cyclic-di-GMP phosphodiesterase	882326	884656	+	Chromosome
EC958_4049	-0.118394	7.19607	0.100039	0.281004	slmA	99.49	b3641	DNA-binding anti-FtsZ division inhibitor	4103264	4103884	+	Chromosome
EC958_4671	-0.0834274	8.19678	0.100416	0.281893	yjfL	99.24	b4184	inner membrane protein, UPF0719 family	4826647	4827027	+	Chromosome
EC958_3306	-0.0732503	8.82759	0.100503	0.281966	yoeD	61.54	b4642	-	3336552	3338072	+	Chromosome
EC958_5147	-0.100031	7.62661	0.100625	0.282139	insO	96.72	b4623	-	5007384	5008022	-	Chromosome
EC958_1826	0.210048	6.21146	0.100915	0.282782	ydgC	99.1	b1607	inner membrane protein, GlpM family	1747559	1747876	-	Chromosome
EC958_3730	-0.0864223	8.01257	0.101591	0.284504	bfr	100	b3336	bacterioferritin, iron storage and detoxification protein	3761165	3761623	-	Chromosome
EC958_4390	-0.0821005	8.06084	0.101719	0.28469	rhaR	98.94	b3906	DNA-binding transcriptional activator for rhaSR, L-rhamnose-binding	4470494	4471435	+	Chromosome
EC958_4751	-0.127247	6.99528	0.101906	0.285041	yjgN	97.74	b4257	inner membrane protein, DUF898 family	4901887	4903092	+	Chromosome
EC958_2210	-0.274882	5.40328	0.102087	0.285376	fliL	100	b1944	flagellar biosynthesis protein	2113901	2114347	+	Chromosome
EC958_2892	0.287476	4.49698	0.102157	0.285399	yfiM	97.2	b2586	required for high salt suppression of motility; probable lipoprotein	2895596	2895922	+	Chromosome
EC958_5106	-0.0992621	7.63049	0.102402	0.285913	rsd	98.73	b3995	stationary phase protein, binds sigma 70 RNA polymerase subunit	4572228	4572686	-	Chromosome
EC958_0427	-0.340364	3.9278	0.102889	0.2869	427	34.04	b4051	hypothetical protein	324924	325688	+	Chromosome
EC958_4574	0.168851	6.21431	0.102937	0.2869	phnO	100	b4093	aminoalkylphosphonate N-acetyltransferase	4717107	4717523	-	Chromosome
EC958_4927	0.219626	5.51444	0.102941	0.2869	mokB	100	b1420	regulatory peptide	1618012	1618161	-	Chromosome
EC958_1823	0.140952	6.86069	0.103058	0.287056	ydgH	99.68	b1604	predicted protein	1744291	1745217	+	Chromosome
EC958_3095	-0.0634645	8.86268	0.103338	0.287663	3095	28.07	b0487	hypothetical protein	3099505	3101865	+	Chromosome
EC958_4768	-0.0978021	7.6267	0.103434	0.287757	insN	85.71	b4587	-	4923005	4923163	+	Chromosome
EC958_3167	-0.0692427	8.73943	0.103692	0.28815	ygfT	98.75	b2887	fused predicted oxidoreductase: Fe-S subunit/nucleotide-binding subunit	3200627	3202543	-	Chromosome
EC958_3372	-0.108893	7.34924	0.103701	0.28815	3372	28.61	b4262	hypothetical protein	3412474	3413535	-	Chromosome
EC958_3404	0.106477	7.60732	0.103808	0.28815	dkgA	99.64	b3012	2,5-diketo-D-gluconate reductase A	3441343	3442152	+	Chromosome
EC958_2574	0.1323	7.05527	0.103844	0.28815	inaA	98.15	b2237	conserved protein, acid-induced	2545819	2546451	-	Chromosome
EC958_3285	-0.240838	5.16229	0.103923	0.28815	3285	28.33	b4132	hypothetical protein	3317694	3317879	-	Chromosome
EC958_0876	0.171018	6.41812	0.103977	0.28815	modB	98.69	b0764	molybdate transporter subunit	807450	808121	+	Chromosome
EC958_4733	-0.070042	8.46914	0.104009	0.28815	treB	99.37	b4240	fused trehalose(maltose)-specific PTS enzyme: IIB component/IIC component	4887259	4888662	-	Chromosome
EC958_0432	-0.0657991	8.69473	0.104131	0.288314	yagU	99.51	b0287	inner membrane protein, DUF1440 family	328931	329527	+	Chromosome
EC958_3747	-0.0485192	9.79571	0.10427	0.288527	kefB	99.67	b3350	potassium:proton antiporter	3773726	3775513	-	Chromosome
EC958_2668	0.182846	6.3784	0.104336	0.288539	yfcP	76.51	b2333	predicted fimbrial-like adhesin protein	2642239	2642748	-	Chromosome
EC958_4999	0.142189	6.87874	0.104403	0.288551	lpxP	98.69	b2378	palmitoleoyl-acyl carrier protein (ACP)-dependent acyltransferase	2686914	2687882	+	Chromosome
EC958_1796	0.115628	7.68137	0.10452	0.288627	ydfI	97.33	b1542	predicted D-mannonate oxidoreductase, NAD-dependent	1716638	1718080	-	Chromosome
EC958_3911	-0.0556669	10.0751	0.104554	0.288627	yhiD	99.07	b3508	predicted Mg(2+) transport ATPase, inner membrane protein	3946008	3946637	-	Chromosome
EC958_3744	-0.193788	5.81407	0.104884	0.289366	slyX	100	b3348	protein required for phi X174 lysis	3772564	3772764	+	Chromosome
EC958_2976	0.0707639	8.44684	0.105237	0.290081	norV	99.37	b2710	anaerobic nitric oxide reductase flavorubredoxin	2973551	2974972	+	Chromosome
EC958_0978	0.262775	5.18778	0.105309	0.290081	ybjQ	100	b0866	conserved protein, UPF0145 family	913695	914000	+	Chromosome
EC958_3575	-0.156352	6.41494	0.105372	0.290081	secG	100	b3175	preprotein translocase membrane subunit	3619110	3619472	-	Chromosome
EC958_2442	0.105901	7.83644	0.105393	0.290081	rcnB	100	b2107	periplasmic modulator of Ni and Co efflux	2383685	2384185	+	Chromosome
EC958_4729	-0.183488	5.96843	0.10594	0.291412	cybC	97.52	b4236	-	4881968	4882336	+	Chromosome
EC958_1662	0.157509	6.89499	0.106207	0.291827	ynaI	99.13	b1330	mechanosensitive channel protein, very small conductance	1569921	1570934	-	Chromosome
EC958_2514	0.130977	7.28364	0.106274	0.291827	rtn	98.65	b2176	resistance protein for phages lambda and N4, when overexpressed, predicted membrane-anchored cyclic-di-GMP phosphodiesterase	2471424	2472962	+	Chromosome
EC958_4695	-0.0593893	9.11232	0.106279	0.291827	4695	20.76	b0723	putative oxidoreductase	4844901	4846955	-	Chromosome
EC958_3640	-0.368597	3.60593	0.106404	0.291999	mreD	100	b3249	cell wall structural complex MreBCD transmembrane component MreD	3684884	3685354	-	Chromosome
EC958_1905	0.518907	4.4698	0.106554	0.292238	ydiH	100	b1685	predicted protein	1826433	1826684	-	Chromosome
EC958_3190	0.111764	7.40079	0.10663	0.292273	ygfB	100	b2909	conserved protein, UPF0149 family	3225460	3226026	-	Chromosome
EC958_1615	0.308074	5.08259	0.106723	0.292357	yciH	98.15	b1282	initiation factor function partial mimic, SUI1 family	1518700	1519008	+	Chromosome
EC958_4196	0.0623743	8.7546	0.106936	0.292613	bglG	98.7	b3723	transcriptional antiterminator of the bgl operon	4264365	4265063	-	Chromosome
EC958_3772	-0.0790037	8.10723	0.106943	0.292613	yhfX	93.28	b3381	predicted amino acid racemase	3799532	3800677	-	Chromosome
EC958_0017	-0.115638	7.3186	0.107183	0.293096	yjhU	100	b4295	predicted DNA-binding transcriptional regulator; KpLE2 phage-like element	4992092	4993060	-	Chromosome
EC958_4935	0.172063	6.12067	0.107372	0.293298	yeaM	97.8	b1790	predicted DNA-binding transcriptional regulator	1933534	1934337	-	Chromosome
EC958_2502	-0.189595	6.54499	0.107383	0.293298	psuK	88.5	b2166	pseudouridine kinase	2459020	2460057	-	Chromosome
EC958_2152	0.21271	5.86459	0.107481	0.293395	2152	28.12	b2056	hypothetical protein	2065653	2066306	-	Chromosome
EC958_3621	0.133114	6.95543	0.107726	0.293723	sspA	100	b3229	stringent starvation protein A, phage P1 late gene activator, RNAP-associated acid-resistance protein, inactive glutathione S-transferase homolog	3663566	3664186	-	Chromosome
EC958_1653	0.0936256	7.87803	0.107876	0.293723	ycjF	100	b1322	inner membrane protein, UPF0283 family	1559876	1560919	+	Chromosome
EC958_4778	-0.0453086	10.1189	0.10794	0.293723	4778	25.5	b3915	hypothetical protein	4934665	4935924	-	Chromosome
EC958_3495	-0.0576834	9.06059	0.107985	0.293723	sstT	99.28	b3089	sodium:serine/threonine symporter	3541457	3542683	+	Chromosome
EC958_0830	-0.0745221	8.88191	0.108004	0.293723	830	29.67	b3128	putative Altronate dehydratase	759229	760407	+	Chromosome
EC958_0977	0.111576	7.43438	0.108044	0.293723	ybjP	94.74	b0865	lipoprotein	913054	913575	-	Chromosome
EC958_2873	0.54573	2.38132	0.108044	0.293723	rnc	100	b2567	RNase III	2875048	2875710	-	Chromosome
EC958_0576	0.19412	5.93989	0.108282	0.294166	clpP	100	b0437	proteolytic subunit of ClpA-ClpP and ClpX-ClpP ATP-dependent serine proteases	485863	486468	+	Chromosome
EC958_2836	0.295165	4.29142	0.108334	0.294166	hscA	100	b2526	DnaK-like molecular chaperone specific for IscU	2834180	2836066	-	Chromosome
EC958_2606	-0.156727	6.62118	0.10848	0.294392	elaA	86.93	b2267	predicted acyltransferase with acyl-CoA N-acyltransferase domain	2577951	2578394	-	Chromosome
EC958_2305	0.217105	6.94669	0.108568	0.294457	nac	98.69	b1988	DNA-binding transcriptional dual regulator of nitrogen assimilation	2223613	2224542	-	Chromosome
EC958_5028	0.646084	2.46359	0.108721	0.294702	ptsH	100	b2415	phosphohistidinoprotein-hexose phosphotransferase component of PTS system (Hpr)	2723608	2723847	+	Chromosome
EC958_1640	0.111114	7.37219	0.108821	0.294801	ycjM	94.1	b1309	predicted glucosyltransferase	1544614	1546302	+	Chromosome
EC958_3292	-0.0888576	7.96565	0.108968	0.295026	insD1	94.89	b4273	IS2 transposase TnpB	3323710	3324516	-	Chromosome
EC958_4660	-0.0803613	8.08865	0.109077	0.29515	hflX	99.53	b4173	GTPase, stimulated by 50S subunit binding	4815430	4816692	+	Chromosome
EC958_5091	-0.133337	6.94923	0.109253	0.29538	tufB	100	b3980	protein chain elongation factor EF-Tu (duplicate of tufA)	4552881	4554047	+	Chromosome
EC958_0947	0.102317	7.61612	0.109289	0.29538	rimO	100	b0835	ribosomal protein S12 methylthiotransferase; radical SAM superfamily	886057	887364	-	Chromosome
EC958_2227	0.228594	5.75934	0.109599	0.295892	yedJ	95.67	b1962	predicted hydrolase, HD superfamily	2126666	2127370	-	Chromosome
EC958_0701	-0.102562	7.52424	0.109606	0.295892	entD	83.98	b0583	phosphopantetheinyltransferase component of enterobactin synthase multienzyme complex	622917	623708	-	Chromosome
EC958_4970	0.611364	1.96219	0.109976	0.296719	yaiS	64.86	b0364	conserved protein	2235394	2236086	+	Chromosome
EC958_3629	0.171275	6.23692	0.110707	0.298516	argR	99.36	b3237	DNA-binding transcriptional dual regulator, L-arginine-binding	3671488	3671940	+	Chromosome
EC958_1230	0.231306	5.95357	0.11136	0.300105	csgE	100	b1039	curlin secretion specificity factor	1162527	1162898	-	Chromosome
EC958_4551	-0.259421	4.77445	0.111477	0.300244	4551	41.94	b0708	hypothetical protein	4692945	4693064	+	Chromosome
EC958_1150	0.168875	6.40695	0.111708	0.300456	zapC	98.89	b0946	FtsZ stabilizer	1080350	1080910	+	Chromosome
EC958_0564	-0.135519	6.86197	0.111734	0.300456	yajQ	100	b0426	phage Phi6 host factor, ATP/GTP binding protein	473701	474342	+	Chromosome
EC958_4736	-0.0460654	9.84865	0.111749	0.300456	mgtA	99.89	b4242	magnesium transporter	4890125	4892803	+	Chromosome
EC958_4409	0.0806397	8.06278	0.11194	0.300795	fpr	97.58	b3924	ferredoxin-NADP reductase	4485750	4486478	-	Chromosome
EC958_2264	0.118351	7.56727	0.112272	0.301404	borD	89.69	b0557	DLP12 prophage; predicted lipoprotein	2162362	2162637	+	Chromosome
EC958_4697	-0.0649779	9.06721	0.112352	0.301404	4697	30.12	b1393	hypothetical protein	4848521	4849279	-	Chromosome
EC958_2562	0.109462	7.36692	0.112362	0.301404	yfaP	98.06	b2225	DUF2135 family protein, function unknown	2524505	2525263	-	Chromosome
EC958_0887	0.115574	7.33891	0.11252	0.301655	bioB	100	b0775	biotin synthase	820839	821861	+	Chromosome
EC958_0908	0.179983	6.42274	0.11303	0.302848	ybiH	99.55	b0796	predicted DNA-binding transcriptional regulator	841314	841979	-	Chromosome
EC958_4156	-0.0548124	10.2438	0.113147	0.302986	yidL	98.26	b3680	predicted transcriptional regulator, AraC family	4222215	4223093	+	Chromosome
EC958_4152	-0.127034	6.87175	0.113357	0.303296	yidH	99.13	b3676	inner membrane protein, DUF202 family	4218465	4218854	-	Chromosome
EC958_4233	-0.160122	6.30067	0.113393	0.303296	ilvM	100	b3769	acetolactate synthase II, small subunit	4310609	4310854	+	Chromosome
EC958_1532	0.124216	7.00772	0.113493	0.303389	1532	49.6	b1140	putative integrase	1436726	1437838	-	Chromosome
EC958_2645	0.143639	6.67449	0.113766	0.303806	argT	99.23	b2310	lysine/arginine/ornithine transporter subunit	2619023	2619787	-	Chromosome
EC958_3369	-0.0667468	8.80737	0.11378	0.303806	3369	25.28	b3152	hypothetical protein	3410073	3410969	+	Chromosome
EC958_2073	0.364422	3.79655	0.113891	0.303928	2073	34.48	b4582	hypothetical protein	1989696	1989827	-	Chromosome
EC958_0529	-0.104985	7.35963	0.114435	0.305127	529	26.92	b4526	hypothetical protein	437994	438131	-	Chromosome
EC958_4988	-0.377894	3.60234	0.114472	0.305127	4988	50	b4126	hypothetical protein	2598326	2598472	+	Chromosome
EC958_2921	0.324762	4.05958	0.114555	0.305173	ratA	98.73	b2619	toxic UPF0083 family protein inhibitor of 70S ribosome formation	2925594	2926052	-	Chromosome
EC958_5054	-0.0551329	9.58547	0.11468	0.305264	5054	24	b0911	hypothetical protein	3254521	3255234	-	Chromosome
EC958_2969	-0.113038	7.96846	0.11472	0.305264	srlE	98.75	b2703	glucitol/sorbitol-specific enzyme IIB component of PTS	2967466	2968407	+	Chromosome
EC958_3264	-0.215604	5.40332	0.115546	0.307286	3264	30.11	b4561	hypothetical protein	3294075	3294383	-	Chromosome
EC958_1985	0.18408	5.91485	0.115782	0.3076	ydjA	99.45	b1765	predicted oxidoreductase	1906109	1906660	-	Chromosome
EC958_3675	-0.0779036	8.28045	0.115797	0.3076	aroE	96.32	b3281	dehydroshikimate reductase, NAD(P)-binding	3724932	3725732	-	Chromosome
EC958_2153	0.238472	5.25982	0.116022	0.308021	2153	59.38	b0549	hypothetical protein	2066324	2066599	-	Chromosome
EC958_2675	-0.104393	7.50595	0.116158	0.308206	fadJ	96.64	b2341	fused enoyl-CoA hydratase and epimerase and isomerase/3-hydroxyacyl-CoA dehydrogenase	2649061	2651187	-	Chromosome
EC958_2303	0.0977187	8.27388	0.11623	0.308222	yeeO	98.99	b1985	predicted multdrug exporter, MATE family	2220800	2222422	-	Chromosome
EC958_1549	0.240238	5.05484	0.116397	0.308489	rrrQ	88.7	b1554	Qin prophage; predicted lysozyme	1457109	1457624	+	Chromosome
EC958_1762	0.29243	5.4461	0.116983	0.309765	ydeO	98.02	b1499	UV-inducible global regulator, EvgA-, GadE-dependent	1682955	1683698	-	Chromosome
EC958_0406	-0.112604	7.24028	0.117012	0.309765	lafE	23.59	b1943	lateral flagellar hook length control protein (FliK-like)	301940	302983	+	Chromosome
EC958_3287	-0.213473	5.919	0.117571	0.311068	3287	39.58	b2469	hypothetical protein	3319147	3319344	-	Chromosome
EC958_4115	-0.0760328	8.17333	0.117909	0.311784	4115	27.96	b4572	hypothetical protein	4182602	4183003	-	Chromosome
EC958_0800	0.300762	5.3755	0.118023	0.311877	chiQ	96.3	b0682	novel lipoprotein induced by chitosugars	728554	728862	+	Chromosome
EC958_1760	0.260926	5.00662	0.118117	0.311877	ydeM	98.96	b1497	conserved protein	1679662	1680816	-	Chromosome
EC958_3837	-0.0642305	8.78244	0.118146	0.311877	ggt	97.59	b3447	gamma-glutamyltranspeptidase	3875003	3876718	-	Chromosome
EC958_2491	0.0943088	7.82604	0.118477	0.312574	yeiG	98.56	b2154	S-formylglutathione hydrolase	2445769	2446587	+	Chromosome
EC958_0640	-0.313588	4.10818	0.118623	0.312703	640	32	b0927	hypothetical protein	556935	557585	+	Chromosome
EC958_1231	0.251012	5.6093	0.11866	0.312703	csgD	99.07	b1040	DNA-binding transcriptional activator for csgBA	1162921	1163553	-	Chromosome
EC958_2970	-0.137534	6.91572	0.119055	0.313566	srlB	96.75	b2704	glucitol/sorbitol-specific enzyme IIA component of PTS	2968436	2968789	+	Chromosome
EC958_2182	-0.407862	3.24078	0.119126	0.313574	2182	42.11	b2487	hypothetical protein	2089767	2089877	-	Chromosome
EC958_4412	0.0912914	7.80037	0.119246	0.313713	glpF	100	b3927	glycerol facilitator	4489305	4490132	-	Chromosome
EC958_0939	0.107549	7.47656	0.119392	0.313918	moeA	99.03	b0827	molybdopterin molybdenumtransferase; molybdopterin biosynthesis protein	874477	875694	-	Chromosome
EC958_2687	0.0801157	8.39582	0.119717	0.314573	2687	29.41	b4213	hypothetical protein	2663973	2664365	-	Chromosome
EC958_1500	0.154841	6.79942	0.119776	0.314573	1500	27.01	b2268	putative gumP homolog	1405707	1406495	+	Chromosome
EC958_4003	-0.0553093	9.45374	0.120162	0.315409	mtlA	99.22	b3599	fused mannitol-specific PTS enzymes: IIA components/IIB components/IIC components	4056726	4058621	+	Chromosome
EC958_0371	0.282521	4.30677	0.120415	0.315894	lfiQ	38.67	b1949	lateral flagellar export/assembly protein (FliQ-like)	269397	269651	-	Chromosome
EC958_3414	-0.0408893	10.3171	0.12087	0.316907	ygiK	37.83	b3578	c4-dicarboxylate permease	3452286	3453572	+	Chromosome
EC958_5036	-0.168337	6.15323	0.120948	0.316935	5036	30	b3442	secreted protein hcp	3090158	3090631	+	Chromosome
EC958_4121	0.0410533	10.255	0.121134	0.317213	flu	73.17	b2000	CP4-44 prophage; antigen 43 (Ag43) phase-variable biofilm formation autotransporter	4189942	4192770	+	Chromosome
EC958_2420	-0.112637	7.64454	0.121191	0.317213	yegQ	99.78	b2081	predicted peptidase	2364369	2365712	+	Chromosome
EC958_4784	-0.140559	6.61072	0.121554	0.317842	fecE	100	b4287	KpLE2 phage-like element; iron-dicitrate transporter subunit	4945343	4946092	-	Chromosome
EC958_2172	0.323006	3.99632	0.121568	0.317842	2172	36.67	b1358	hypothetical protein	2078793	2079251	-	Chromosome
EC958_5064	-0.098756	7.53946	0.121774	0.318143	5064	41.04	b0372	integrase core domain protein	3314451	3315251	+	Chromosome
EC958_4601	-0.0665007	8.47564	0.12182	0.318143	fumB	99.45	b4122	anaerobic class I fumarate hydratase (fumarase B)	4745545	4747173	-	Chromosome
EC958_1501	0.118895	7.27638	0.12207	0.318616	1501	29.73	b1145	hypothetical protein	1406510	1407778	+	Chromosome
EC958_4797	-0.149555	6.94471	0.122673	0.320009	4797	36.17	b1088	hypothetical protein	4958561	4958977	-	Chromosome
EC958_2400	0.0726531	8.24001	0.122836	0.320204	wzc	99.03	b2060	protein-tyrosine kinase	2332767	2334947	-	Chromosome
EC958_1654	0.11474	7.54734	0.122885	0.320204	tyrR	99.61	b1323	DNA-binding transcriptional dual regulator, tyrosine-binding	1561058	1562608	+	Chromosome
EC958_4591	-0.0651923	8.6169	0.12304	0.320414	proP	99.6	b4111	proline/glycine betaine transporter	4731967	4733484	+	Chromosome
EC958_1564	0.1989	6.42088	0.123103	0.320414	1564	26.76	b1939	phage protein, HK97 gp10 family	1467787	1468215	+	Chromosome
EC958_0029	-0.176345	5.95506	0.123209	0.320427	sgcB	100	b4565	predicted enzyme IIB component of PTS	5003009	5003269	-	Chromosome
EC958_4788	-0.0728973	8.94112	0.123246	0.320427	fecA	99.61	b4291	KpLE2 phage-like element; ferric citrate outer membrane transporter	4949006	4951312	-	Chromosome
EC958_2223	0.127219	6.90638	0.123318	0.320434	yedI	99.67	b1958	conserved inner membrane protein	2122731	2123630	-	Chromosome
EC958_0556	0.31496	4.65591	0.12365	0.320964	pgpA	98.84	b0418	phosphatidylglycerophosphatase A	465900	466400	+	Chromosome
EC958_0625	-0.0621093	9.01878	0.12366	0.320964	copA	99.04	b0484	copper transporter	539203	541689	-	Chromosome
EC958_2998	-0.0651275	8.58279	0.123886	0.321371	fhlA	99.13	b2731	DNA-binding transcriptional activator	2992612	2994708	+	Chromosome
EC958_3097	-0.0921071	7.76787	0.124048	0.32161	3097	26.72	b1092	putative VGR-related protein	3103275	3105125	+	Chromosome
EC958_0884	0.0690482	8.40678	0.124135	0.321658	ybhC	99.3	b0772	acyl-CoA thioesterase, lipoprotein	817493	818758	-	Chromosome
EC958_2121	0.118416	7.07459	0.124235	0.321736	ftnB	100	b1902	ferritin B, probable ferrous iron reservoir	2038494	2038979	+	Chromosome
EC958_4883	0.487772	3.02288	0.124648	0.322625	ylcG	83.72	b4509	expressed protein, DLP12 prophage	1273186	1273305	+	Chromosome
EC958_0812	0.125222	6.94264	0.125219	0.323923	kdpC	96.32	b0696	potassium translocating ATPase, subunit C	741573	742151	-	Chromosome
EC958_2630	0.161607	6.42247	0.125357	0.324099	yfbV	100	b2295	inner membrane protein, UPF0208 family	2605667	2606104	-	Chromosome
EC958_1431	0.138623	6.999	0.125668	0.324723	ldcA	98.36	b1192	murein tetrapeptide carboxypeptidase; LD-carboxypeptidase A	1331576	1332472	-	Chromosome
EC958_3883	-0.0870598	7.80304	0.126439	0.326496	yhhJ	99.47	b3485	predicted permease subunit, ABC transporter superfamily, inner membrane protein	3915557	3916747	-	Chromosome
EC958_0075	-0.0946983	7.72959	0.126494	0.326496	symE	89.91	b4347	toxic peptide regulated by antisense sRNA symR	5047420	5047740	-	Chromosome
EC958_4231	-0.0880782	7.74288	0.12676	0.326724	yifB	98.42	b3765	predicted bifunctional enzyme and transcriptional regulator	4306855	4308387	-	Chromosome
EC958_0389	-0.121948	7.013	0.12678	0.326724	lfgC	43.84	b1074	lateral flagellar basal-body rod protein (FlgC-like)	287300	287713	+	Chromosome
EC958_0014	-0.0554392	9.30592	0.126832	0.326724	14	24.56	b0308	methyl-thioribose-1-phosphate isomerase	4989156	4990253	+	Chromosome
EC958_3258	-0.0804064	9.14854	0.126864	0.326724	3258	26.45	b3951	putative homolog to shiA (SHI-2 pathogenicity island of Shigella flexneri)	3286611	3287636	+	Chromosome
EC958_4068	-0.119691	7.01703	0.127381	0.327697	4068	51.52	b3950	PTS system, fructose-like-2 IIB component 1	4124366	4124662	-	Chromosome
EC958_3561	-0.0990615	8.00101	0.127383	0.327697	mtr	99.52	b3161	tryptophan transporter of high affinity	3601512	3602738	-	Chromosome
EC958_2147	0.0954186	7.74958	0.127636	0.328167	2147	23.02	b1779	putative capsid structural protein	2059311	2060867	-	Chromosome
EC958_1487	0.182888	6.43518	0.127888	0.328633	chaC	99.57	b1218	cation transport regulator	1389649	1390362	+	Chromosome
EC958_0437	0.12571	6.86496	0.128062	0.328898	ecpB	99.1	b0292	predicted protein	335293	335991	-	Chromosome
EC958_3412	-0.0860912	7.82282	0.128579	0.330043	3412	27.74	b3579	putative c4-dicarboxylate transport system binding protein	3450768	3451733	+	Chromosome
EC958_4314	-0.0557694	9.09986	0.128719	0.33022	rmuC	99.37	b3832	predicted recombination limiting protein	4396699	4398108	+	Chromosome
EC958_3039	0.0568995	8.95704	0.129081	0.330966	yqcE	97.88	b2775	inner membrane protein, predicted transporter	3031988	3033247	+	Chromosome
EC958_4599	-0.0689963	8.39888	0.129204	0.331099	melA	99.11	b4119	alpha-galactosidase, NAD(P)-binding	4743420	4744757	+	Chromosome
EC958_1064	-0.0740196	8.38404	0.129865	0.332608	aroA	98.35	b0908	5-enolpyruvylshikimate-3-phosphate synthetase	1003383	1004648	+	Chromosome
EC958_4597	-0.0559284	9.40402	0.129944	0.332627	adiA	99.74	b4117	arginine decarboxylase	4739763	4742015	-	Chromosome
EC958_4383	-0.0365227	10.67	0.130058	0.332736	4383	26.04	b3431	putative glycoporin	4463832	4465208	+	Chromosome
EC958_0638	-0.068646	8.7938	0.130342	0.333216	ybbP	98.38	b0496	predicted ABC transporter permease	551693	554089	+	Chromosome
EC958_2290	0.0533527	10.4525	0.130389	0.333216	2290	30	b1095	HMWP1 nonribosomal peptide/polyketide synthase	2196133	2205606	+	Chromosome
EC958_1017	-0.171299	6.29715	0.130761	0.333983	1017	24.82	b2354	phage tail fibre protein	959847	960362	-	Chromosome
EC958_4309	-0.0907291	7.75652	0.131069	0.334585	4309	25.19	b1528	hypothetical protein	4392546	4393037	-	Chromosome
EC958_4528	-0.0545065	9.27259	0.13122	0.334787	uvrA	99.79	b4058	ATPase and DNA damage recognition protein of nucleotide excision repair excinuclease UvrABC	4667293	4670097	-	Chromosome
EC958_0864	-0.137727	6.9839	0.131413	0.334894	zitB	99.04	b0752	zinc efflux system	795458	796381	-	Chromosome
EC958_3727	-0.0921822	7.68431	0.13143	0.334894	gspM	95.42	b3334	general secretory pathway component, cryptic	3759979	3760446	+	Chromosome
EC958_0509	-0.035315	11.1807	0.131478	0.334894	yaiT	82.6	b4580	-	420862	423831	+	Chromosome
EC958_0485	-0.0715343	8.21816	0.131692	0.335256	codA	98.36	b0337	cytosine/isoguanine deaminase	396053	397333	+	Chromosome
EC958_0042	-0.120115	6.87501	0.131982	0.335809	42	24.6	b4204	hypothetical protein	5016090	5016590	-	Chromosome
EC958_3261	-0.188571	5.66881	0.132164	0.336088	3261	33.33	b4083	major pilin subunit PapA	3290897	3291148	-	Chromosome
EC958_0938	0.12659	6.7263	0.132609	0.337036	moeB	98.39	b0826	molybdopterin synthase sulfurylase	873728	874459	-	Chromosome
EC958_0499	-0.0912293	7.594	0.133047	0.337964	yaiL	99.44	b0354	DUF2058 family protein	412593	413114	+	Chromosome
EC958_2456	0.0830372	8.48159	0.13319	0.338142	yehM	96.44	b2120	predicted protein	2407551	2409812	+	Chromosome
EC958_1312	0.0931348	7.71596	0.133269	0.338158	ycfT	95.52	b1115	inner membrane protein	1234481	1235536	-	Chromosome
EC958_0339	-0.112223	7.10763	0.133358	0.3382	nlpE	97.03	b0192	lipoprotein involved with copper homeostasis and adhesion	232507	233199	+	Chromosome
EC958_2248	0.133097	6.87248	0.133604	0.338626	2248	23.36	b3290	putative tail fiber component K of prophage	2147865	2148590	-	Chromosome
EC958_3533	-0.141365	7.06799	0.133672	0.338626	agaR	100	b3131	DNA-binding transcriptional repressor of the aga regulon	3577877	3578668	-	Chromosome
EC958_3933	-0.0798077	7.98657	0.134034	0.339357	dctA	100	b3528	C4-dicarboxylic acid, orotate and citrate transporter	3972891	3974159	-	Chromosome
EC958_3678	-0.0767905	8.05431	0.13421	0.339585	smg	96.82	b3284	conserved protein	3726903	3727358	-	Chromosome
EC958_4417	-0.151814	6.98252	0.13427	0.339585	hslV	100	b3932	peptidase component of the HslUV protease	4493817	4494329	-	Chromosome
EC958_0435	-0.0815396	8.04413	0.134367	0.339646	ecpD	99.27	b0290	predicted receptor	331109	332734	-	Chromosome
EC958_3982	-0.106126	7.30394	0.134561	0.339951	yiaK	99.4	b3575	2,3-diketo-L-gulonate reductase, NADH-dependent	4032654	4033634	+	Chromosome
EC958_4602	-0.0557803	8.88678	0.135066	0.340991	dcuB	100	b4123	C4-dicarboxylate transporter, anaerobic; DcuS co-sensor	4747269	4748591	-	Chromosome
EC958_1192	0.105128	7.20892	0.135119	0.340991	torT	98.83	b0994	periplasmic sensory protein associated with the TorRS two-component regulatory system	1121515	1122525	+	Chromosome
EC958_3408	-0.135173	7.03955	0.1353	0.341117	3408	38.62	b4324	putative regulator	3446117	3446848	+	Chromosome
EC958_4103	-0.0616486	9.22992	0.135316	0.341117	4103	44.44	b1997	transposase	4171191	4171850	+	Chromosome
EC958_4430	-0.0612347	8.56512	0.1356	0.341648	yijE	100	b3943	inner membrane protein, predicted permease	4510792	4511745	+	Chromosome
EC958_2641	0.129422	6.744	0.135922	0.342124	hisP	99.22	b2306	histidine/lysine/arginine/ornithine transporter subunit	2615750	2616505	-	Chromosome
EC958_0671	-0.122086	6.86661	0.135936	0.342124	tfaQ	68	b1546	Qin prophage; predicted tail fibre assembly protein	587598	587936	+	Chromosome
EC958_4012	-0.103525	7.36836	0.136144	0.342462	lldR	98.45	b3604	dual role activator/repressor for lldPRD operon	4069229	4070002	+	Chromosome
EC958_1602	0.13129	7.30224	0.136822	0.343981	sohB	99.43	b1272	predicted inner membrane peptidase; multicopy suppressor of htrA(degP)	1505390	1506421	+	Chromosome
EC958_3895	-0.0832434	7.88927	0.137077	0.344435	rlmJ	98.93	b3499	23S rRNA m(6)A2030 methyltransferase, SAM-dependent	3931298	3932173	+	Chromosome
EC958_0269	-0.11093	7.51663	0.137397	0.345053	yadG	100	b0127	predicted transporter subunit: ATP-binding component of ABC superfamily	155727	156635	+	Chromosome
EC958_3008	0.0569454	8.99359	0.137946	0.346243	ygbN	99.56	b2740	predicted transporter	3003877	3005223	+	Chromosome
EC958_4904	0.242722	4.79804	0.138095	0.34643	4904	52.38	b3188	DNA-binding transcriptional regulator Nlp	1357486	1357737	-	Chromosome
EC958_2135	0.327004	3.85573	0.138788	0.347982	2135	26.8	b3698	hypothetical protein	2050167	2050538	-	Chromosome
EC958_0755	-0.252983	5.03805	0.139181	0.348651	rlmH	100	b0636	23S rRNA m(3)Psi1915 pseudouridine methyltransferase, SAM-dependent	679712	680161	-	Chromosome
EC958_0611	-0.143088	6.42412	0.139215	0.348651	recR	100	b0472	gap repair protein	523439	524026	+	Chromosome
EC958_4600	-0.123538	6.88333	0.13928	0.348651	yjdF	97.12	b4121	conserved inner membrane protein	4744772	4745404	-	Chromosome
EC958_0636	-0.161893	6.24672	0.139731	0.34959	tesA	100	b0494	multifunctional acyl-CoA thioesterase I and protease I and lysophospholipase L1	550416	551054	-	Chromosome
EC958_3160	-0.0795046	8.05764	0.140024	0.350135	ssnA	97.51	b2879	predicted chlorohydrolase/aminohydrolase	3190776	3192086	+	Chromosome
EC958_0902	-0.151132	6.29288	0.140557	0.35128	ybhP	99.21	b0790	conserved protein, endo/exonuclease/phosphatase family PFAM PF03372	835078	835821	-	Chromosome
EC958_1874	0.18246	5.94382	0.140741	0.351529	gloA	99.26	b1651	glyoxalase I, Ni-dependent	1793726	1794115	+	Chromosome
EC958_3186	-0.0839816	7.78759	0.140808	0.351529	gcvT	99.45	b2905	aminomethyltransferase, tetrahydrofolate-dependent, subunit (T protein) of glycine cleavage complex	3220167	3221243	-	Chromosome
EC958_2985	0.129834	6.65359	0.141023	0.35168	hycH	98.53	b2718	protein required for maturation of hydrogenase 3	2981346	2981738	-	Chromosome
EC958_1195	0.0605506	8.77528	0.141076	0.35168	torA	99.17	b0997	trimethylamine N-oxide (TMAO) reductase I, catalytic subunit	1124510	1127038	+	Chromosome
EC958_0148	-0.131323	6.77741	0.141159	0.35168	mokC	98.55	b0018	regulatory protein for HokC, overlaps CDS of hokC	15292	15483	-	Chromosome
EC958_2161	0.133299	7.13968	0.141172	0.35168	2161	33.7	b2375	hypothetical protein	2072588	2073493	+	Chromosome
EC958_2317	0.244764	5.21455	0.141937	0.353398	yaiX	97.37	b4579	-	2237349	2237855	+	Chromosome
EC958_3875	-0.135579	6.60338	0.142141	0.353717	nikR	100	b3481	DNA-binding transcriptional repressor, Ni-binding	3909248	3909631	+	Chromosome
EC958_0548	0.207339	6.09363	0.142615	0.35453	yajD	100	b0410	HNH nuclease family protein	459986	460384	+	Chromosome
EC958_1631	-0.216283	5.7291	0.142666	0.35453	sapB	99.38	b1293	antimicrobial peptide transport ABC transporter permease	1537774	1538721	-	Chromosome
EC958_4215	0.167938	6.06414	0.142732	0.35453	mioC	97.28	b3742	FMN-binding protein MioC	4284410	4284835	-	Chromosome
EC958_1441	0.105411	7.83467	0.142773	0.35453	treA	97.7	b1197	periplasmic trehalase	1341198	1342877	-	Chromosome
EC958_4595	-0.0577729	8.70514	0.142903	0.35457	adiC	100	b4115	arginine:agmatine antiporter	4737192	4738511	-	Chromosome
EC958_2525	0.297956	4.47804	0.142955	0.35457	yejL	98.67	b2187	conserved protein, UPF0352 family	2484829	2485038	+	Chromosome
EC958_2110	0.0742433	8.24391	0.143019	0.35457	cheA	99.08	b1888	fused chemotactic sensory histidine kinase in two-component regulatory system with CheB and CheY: sensory histidine kinase/signal sensing protein	2025707	2027707	-	Chromosome
EC958_3519	-0.0505277	9.19153	0.143329	0.355151	tdcC	99.77	b3116	L-threonine/L-serine transporter	3565759	3567072	-	Chromosome
EC958_4352	-0.101757	7.36316	0.14353	0.355458	yihV	67.34	b3883	predicted sugar kinase	4439963	4440892	-	Chromosome
EC958_4953	0.194431	5.57191	0.143943	0.356271	4953	53.85	b3558	integrase core domain protein	2135407	2135991	-	Chromosome
EC958_4515	-0.0740207	8.20289	0.144011	0.356271	tyrB	97.23	b4054	tyrosine aminotransferase, tyrosine-repressible, PLP-dependent	4650613	4651788	+	Chromosome
EC958_1618	0.240926	5.10953	0.144203	0.356555	yciZ	100	b4596	hypothetical protein	1520477	1520632	-	Chromosome
EC958_3836	-0.117485	7.00322	0.144371	0.356781	yhhY	95.06	b3441	predicted acetyltransferase	3874454	3874924	+	Chromosome
EC958_2020	-0.417029	3.86156	0.144597	0.35715	dmlR	96.36	b1799	DNA-binding transcriptional activator for dmlA	1939665	1939823	-	Chromosome
EC958_4902	0.143201	6.51179	0.144708	0.357188	4902	29.09	b1176	hypothetical protein	1355895	1356122	-	Chromosome
EC958_1455	0.134545	6.62447	0.144767	0.357188	1455	29.26	b2894	phage integrase	1360179	1361105	+	Chromosome
EC958_4483	-0.1131	6.97774	0.145249	0.358188	yjbG	97.14	b4028	conserved protein	4617171	4617890	+	Chromosome
EC958_5039	-0.0629193	8.45679	0.145679	0.359058	5039	45.16	b3129	hypothetical protein	3102751	3103260	+	Chromosome
EC958_1696	0.119456	6.79775	0.145797	0.359158	gapC	98.5	b4493	-	1615762	1616745	-	Chromosome
EC958_3082	-0.145653	6.68538	0.145939	0.359318	tcdA	99.25	b2812	tRNA threonylcarbamoyladenosine dehydratase; sulfur acceptor for CsdA	3081200	3081988	-	Chromosome
EC958_3201	-0.120859	6.84448	0.146039	0.359374	yggE	99.59	b2922	oxidative stress defense protein	3233558	3234280	-	Chromosome
EC958_3042	-0.102262	7.27478	0.146218	0.359624	3042	21.98	b3720	sucrose porin	3036023	3037522	+	Chromosome
EC958_3435	-0.109602	7.3799	0.146355	0.359769	cpdA	99.64	b3032	3',5' cAMP phosphodiesterase	3475873	3476682	-	Chromosome
EC958_5151	0.0940084	7.45135	0.146607	0.359788	5151	31.58	b4058	Microcin-E7 immunity protein	133260	133532	+	Chromosome
EC958_1880	0.173392	5.82977	0.146617	0.359788	purR	99.71	b1658	DNA-binding transcriptional repressor, hypoxanthine-binding	1799342	1800349	+	Chromosome
EC958_2237	0.181993	5.86481	0.146689	0.359788	zinT	98.61	b1973	zinc and cadmium binding protein, periplasmic	2137016	2137648	+	Chromosome
EC958_0695	0.0797267	7.85345	0.146715	0.359788	695	23.94	b1846	hypothetical protein	616267	616869	-	Chromosome
EC958_1179	0.0949849	7.71041	0.146992	0.359788	hyaC	99.57	b0974	hydrogenase 1, b-type cytochrome subunit	1109369	1110058	+	Chromosome
EC958_4507	-0.0568601	8.83436	0.146995	0.359788	4507	22.17	b2392	putative manganese transport protein	4641390	4642652	-	Chromosome
EC958_2124	0.0986342	7.29842	0.146997	0.359788	yecR	96.26	b1904	lipoprotein, function unknown	2039791	2040096	+	Chromosome
EC958_1627	0.136782	6.99502	0.147051	0.359788	1627	31.61	b2182	putative membrane transport protein	1533886	1535031	+	Chromosome
EC958_2395	-0.258716	4.83239	0.147059	0.359788	wcaE	96.76	b2055	predicted glycosyl transferase	2328072	2328800	-	Chromosome
EC958_3746	-0.190854	5.56677	0.147485	0.36064	yheV	100	b4551	predicted protein	3773516	3773698	-	Chromosome
EC958_3249	0.188808	5.80593	0.147799	0.361217	yggL	99.07	b2959	conserved protein, DUF469 family	3276264	3276602	-	Chromosome
EC958_2654	0.130196	6.69885	0.147969	0.361443	usg	99.7	b2319	predicted semialdehyde dehydrogenase	2627832	2628827	-	Chromosome
EC958_0570	-0.116774	7.07696	0.149309	0.364524	cyoA	99.68	b0432	cytochrome o ubiquinol oxidase subunit II	479849	480778	-	Chromosome
EC958_3480	-0.166781	6.09127	0.149461	0.364578	ygjH	98.18	b3074	probable tRNA binding protein; putative tRNA corner chaperone	3522702	3523016	-	Chromosome
EC958_4399	-0.0653859	8.34562	0.149488	0.364578	fieF	99.67	b3915	ferrous iron and zinc transporter	4478451	4479377	+	Chromosome
EC958_2878	0.319395	4.39951	0.149732	0.364982	rseA	100	b2572	anti-sigma factor	2880419	2881051	-	Chromosome
EC958_4431	-0.106869	7.12819	0.150114	0.36572	yijF	96.1	b3944	conserved protein	4511790	4512389	-	Chromosome
EC958_5015	-0.210539	5.56454	0.150259	0.36578	yfeD	93.85	b2399	conserved protein, DUF1323 family; N-terminal HTH domain of the MerR superfamily	2708799	2709173	+	Chromosome
EC958_2566	0.0634901	8.39862	0.150296	0.36578	yfaA	97.15	b2230	DUF2138 family protein, function unknown	2532094	2533812	-	Chromosome
EC958_3210	-0.120784	6.95375	0.150596	0.366078	3210	31.03	b0809	putative ATP-binding protein of ABC transport system	3241982	3242500	+	Chromosome
EC958_1585	0.19179	5.72646	0.15062	0.366078	1585	40	b1830	hypothetical phage protein	1489333	1489596	+	Chromosome
EC958_1580	0.152961	7.08043	0.150765	0.366078	1580	30.43	b0561	phage tail fibre protein	1485848	1486357	+	Chromosome
EC958_0824	0.0897632	7.53393	0.150782	0.366078	abrB	98.28	b0715	regulator of aidB expression; inner membrane protein	754221	755249	-	Chromosome
EC958_0782	-0.0610965	8.55669	0.150944	0.366078	asnB	100	b0674	asparagine synthetase B	707468	709126	-	Chromosome
EC958_2522	0.0802023	7.90581	0.150975	0.366078	yejH	98.98	b2184	predicted ATP-dependent DNA or RNA helicase	2481332	2483074	+	Chromosome
EC958_1280	0.278667	4.3405	0.151035	0.366078	yceQ	100	b1085	predicted protein	1204876	1205178	+	Chromosome
EC958_1436	0.192945	6.19764	0.151048	0.366078	modD	25.48	b0109	putative pyrophosphorylase ModD	1336438	1337274	-	Chromosome
EC958_3614	-0.126817	6.72714	0.15121	0.366279	yhcH	98.7	b3221	conserved protein	3657480	3657926	-	Chromosome
EC958_1788	0.132593	6.65779	0.151365	0.366445	eamA	98.33	b1533	cysteine and O-acetyl-L-serine efflux system	1708400	1709302	-	Chromosome
EC958_4465	-0.0506578	9.1486	0.151436	0.366445	metH	99.1	b4019	homocysteine-N5-methyltetrahydrofolate transmethylase, B12-dependent	4597183	4600848	+	Chromosome
EC958_0216	-0.0546186	9.3267	0.151598	0.366643	leuO	99.36	b0076	DNA-binding transcriptional activator	93195	94121	+	Chromosome
EC958_4302	-0.0709442	8.61996	0.152247	0.368022	4302	46.64	b0321	hypothetical protein	4384307	4385764	-	Chromosome
EC958_1457	0.245187	4.89821	0.152667	0.368793	1457	35.48	b2624	hypothetical protein	1361947	1362126	+	Chromosome
EC958_3106	0.0776543	7.88152	0.152752	0.368793	3106	26.88	b4237	hypothetical protein	3117805	3119214	+	Chromosome
EC958_1239	0.0621202	8.5155	0.152804	0.368793	opgC	99.48	b1047	membrane protein required for succinylation of osmoregulated periplasmic glucans (OPGs)	1168161	1169300	-	Chromosome
EC958_4791	-0.175539	5.86692	0.152977	0.369019	insB1	98.55	b4576	-	4953668	4953859	+	Chromosome
EC958_0335	-0.228455	5.07525	0.153362	0.369753	rof	98.81	b0189	modulator of Rho-dependent transcription termination	230916	231158	-	Chromosome
EC958_3309	-0.0918348	7.50448	0.153453	0.369753	3309	25.51	b3716	hypothetical protein	3341556	3342110	+	Chromosome
EC958_3540	-0.0958806	7.61063	0.15352	0.369753	agaS	98.44	b3136	tagatose-6-phosphate ketose/aldose isomerase	3584301	3585437	+	Chromosome
EC958_0713	0.0917726	7.52638	0.153639	0.369849	entC	99.74	b0593	isochorismate synthase 1	638215	639384	+	Chromosome
EC958_1637	0.284705	5.2188	0.153741	0.369902	pspC	100	b1306	DNA-binding transcriptional activator	1543452	1543793	+	Chromosome
EC958_3924	-0.0968377	7.61476	0.153872	0.370026	yhjB	99.5	b3520	predicted two-component system response regulator, LuxR-like HTH domain, function unknown	3962045	3962629	-	Chromosome
EC958_1156	0.16651	6.23588	0.154146	0.370494	ymbA	98.93	b0952	conserved protein	1089184	1089729	+	Chromosome
EC958_3038	0.0967009	7.50169	0.154779	0.371823	ygcW	99.23	b2774	predicted dehydrogenase	3030884	3031726	-	Chromosome
EC958_4694	-0.0477984	9.40258	0.154972	0.37199	4694	46.65	b3093	putative hexuronate transporter	4843531	4844682	-	Chromosome
EC958_1227	-0.172998	5.91774	0.155009	0.37199	ycdZ	98.16	b1036	DUF1097 family inner membrane protein	1160622	1161143	+	Chromosome
EC958_2587	0.101279	7.4586	0.155243	0.372358	yfaY	98.25	b2249	conserved protein	2559300	2560484	-	Chromosome
EC958_2197	0.1185	7.29892	0.155386	0.37251	yedE	100	b1929	predicted inner membrane protein	2101824	2103011	+	Chromosome
EC958_0401	-0.11116	7.06831	0.155823	0.373151	lafZ	26.72	b4133	lateral flagellar transmembrane regulator	297244	298068	-	Chromosome
EC958_4020	-0.0512478	9.05308	0.155861	0.373151	gpmM	99.61	b3612	phosphoglycero mutase III, cofactor-independent	4075272	4076825	+	Chromosome
EC958_3076	-0.0840431	7.91621	0.155894	0.373151	rlmM	100	b2806	23S rRNA C2498 2'-O-ribose methyltransferase, SAM-dependent	3076307	3077389	-	Chromosome
EC958_1389	0.115089	7.04579	0.156161	0.373593	sitD	28.29	b1859	SitC protein	1299161	1300000	-	Chromosome
EC958_0815	0.185818	5.54745	0.15624	0.373593	ybfA	97.06	b0699	predicted protein	746300	746488	+	Chromosome
EC958_0820	-0.137362	6.61194	0.156668	0.374423	ybgJ	98.62	b0711	predicted allophanate hydrolase, subunit 1	751091	751729	+	Chromosome
EC958_0416	-0.129274	6.62681	0.157135	0.375346	gpt	99.34	b0238	guanine-hypoxanthine phosphoribosyltransferase	311303	311743	+	Chromosome
EC958_4731	-0.0620856	8.9153	0.157698	0.376498	nrdD	99.86	b4238	anaerobic ribonucleoside-triphosphate reductase	4883022	4885142	-	Chromosome
EC958_4071	-0.0524814	9.71395	0.158082	0.377221	yicI	98.7	b3656	predicted alpha-glucosidase	4127043	4129343	-	Chromosome
EC958_5010	0.0810031	7.9896	0.158298	0.377542	yfeO	99.52	b2389	predicted ion channel protein	2700967	2702205	+	Chromosome
EC958_0114	-0.0980855	7.47894	0.159188	0.379217	deoD	99.58	b4384	purine-nucleoside phosphorylase	5089194	5089952	+	Chromosome
EC958_2477	-0.0850605	7.76085	0.159253	0.379217	dusC	99.37	b2140	tRNA-dihydrouridine synthase C	2431294	2432292	-	Chromosome
EC958_3671	-0.112839	7.02131	0.159289	0.379217	yhdY	98.37	b3270	predicted amino-acid transporter subunit	3716389	3717477	+	Chromosome
EC958_0540	-0.066242	8.23963	0.159356	0.379217	proY	100	b0402	proline-specific permease	450433	451791	+	Chromosome
EC958_4013	0.0742266	8.00463	0.159423	0.379217	lldD	99.75	b3605	L-lactate dehydrogenase, FMN-linked	4070017	4071189	+	Chromosome
EC958_0769	0.0879388	7.58733	0.15949	0.379217	rihA	98.71	b0651	ribonucleoside hydrolase 1	692134	693084	-	Chromosome
EC958_0459	0.0474468	9.68105	0.159693	0.379505	upaB	24.67	b4580	autotransporter protein UpaB	360851	363157	-	Chromosome
EC958_4029	0.145501	6.61886	0.159993	0.380005	waaL	97.61	b3622	O-antigen ligase	4085765	4087012	+	Chromosome
EC958_0834	-0.13536	7.07477	0.160066	0.380005	gltA	99.3	b0720	citrate synthase	763299	764564	-	Chromosome
EC958_2389	0.095595	7.90412	0.160297	0.380354	cpsB	99.37	b2049	mannose-1-phosphate guanyltransferase	2322251	2323669	-	Chromosome
EC958_2655	-0.0943107	7.7909	0.160458	0.380354	pdxB	98.68	b2320	erythronate-4-phosphate dehydrogenase	2628911	2630029	-	Chromosome
EC958_1329	-0.261768	4.62755	0.160459	0.380354	hflD	99.53	b1132	predicted lysogenization regulator	1252378	1253007	-	Chromosome
EC958_1548	0.197398	5.52556	0.160597	0.380485	1548	30.77	b0587	hypothetical protein	1456731	1456985	-	Chromosome
EC958_1382	0.138894	6.96158	0.160995	0.381235	1382	30	b3527	tail component of prophage	1292263	1292847	+	Chromosome
EC958_1098	0.0994894	7.39487	0.161153	0.381414	1098	23.01	b1120	hypothetical protein	1030280	1030990	+	Chromosome
EC958_1421	0.173185	5.75521	0.161699	0.382512	hlyE	95.35	b1182	hemolysin E	1319920	1320162	-	Chromosome
EC958_3997	-0.101671	7.17701	0.161872	0.382601	yiaY	99.74	b3589	predicted Fe-containing alcohol dehydrogenase, Pfam00465 family	4049337	4050470	-	Chromosome
EC958_5113	-0.102607	7.60309	0.161901	0.382601	zraP	97.87	b4002	Zn-dependent periplasmic chaperone	4577159	4577701	-	Chromosome
EC958_1216	0.116016	6.8102	0.162123	0.382925	efeO	98.67	b1018	inactive ferrous ion transporter EfeUOB	1145829	1146938	+	Chromosome
EC958_3345	-0.0906004	7.53072	0.162267	0.382925	yghE	94.06	b2969	-	3380912	3382072	-	Chromosome
EC958_0030	-0.057861	8.59974	0.162286	0.382925	sgcX	99.73	b4305	KpLE2 phage-like element; predicted endoglucanase with Zn-dependent exopeptidase domain	5003284	5004387	-	Chromosome
EC958_5141	-0.112146	7.15991	0.162669	0.383635	yafX	67.52	b0248	CP4-6 prophage; predicted protein	4970608	4971063	+	Chromosome
EC958_4966	0.425942	2.86219	0.162935	0.384067	ydfA	100	b1571	Qin prophage; predicted protein	2174189	2174407	+	Chromosome
EC958_0889	-0.0773822	7.82284	0.163175	0.384438	bioC	98.01	b0777	malonyl-CoA methyltransferase, SAM-dependent	822978	823754	+	Chromosome
EC958_4127	0.114641	6.93529	0.163909	0.385971	cbeA	91.74	b2004	CP4-44 prophage; cytoskeleton bundling-enhancing factor A; CbtA antitoxin	4195430	4195780	+	Chromosome
EC958_3363	-0.0979232	7.43594	0.164128	0.386292	glcF	99.02	b4467	glycolate oxidase 4Fe-4S iron-sulfur cluster subunit	3401956	3403161	-	Chromosome
EC958_0113	0.0658601	8.19862	0.164226	0.386319	deoB	99.75	b4383	phosphopentomutase	5087971	5089176	+	Chromosome
EC958_2784	0.0651863	8.63724	0.164321	0.386319	aegA	99.54	b2468	fused predicted oxidoreductase: FeS binding subunit/NAD/FAD-binding subunit	2763237	2765198	-	Chromosome
EC958_3527	-0.0944397	7.45231	0.164646	0.386319	garL	99.61	b3126	alpha-dehydro-beta-deoxy-D-glucarate aldolase	3572808	3573560	-	Chromosome
EC958_4526	-0.146796	6.35322	0.164646	0.386319	yjbQ	99.28	b4056	thiamin phosphate synthase	4666482	4666880	+	Chromosome
EC958_5021	-0.116225	6.97565	0.164738	0.386319	yfeR	100	b2409	predicted DNA-binding transcriptional regulator	2715762	2716670	-	Chromosome
EC958_1220	0.0600729	9.33243	0.164747	0.386319	pgaC	98.64	b1022	biofilm PGA synthase PgaCD, catalytic subunit; poly-beta-1,6-N-acetyl-D-glucosamine synthase; c-di-GMP-stimulated activity and dimerization	1150113	1151420	-	Chromosome
EC958_3246	-0.0808033	8.12815	0.164795	0.386319	ansB	99.14	b2957	periplasmic L-asparaginase II	3274139	3275167	-	Chromosome
EC958_3294	-0.0402296	9.85471	0.164805	0.386319	3294	55.7	b4309	hypothetical protein	3325090	3326058	-	Chromosome
EC958_3918	-0.0457662	9.55582	0.16518	0.387003	mdtF	99.52	b3514	anaerobic multidrug efflux transporter, ArcA-regulated	3951167	3954262	+	Chromosome
EC958_0143	0.111401	7.03975	0.165408	0.387343	yaaH	99.47	b0010	inner membrane protein, Grp1_Fun34_YaaH family	9824	10372	-	Chromosome
EC958_1108	0.119419	6.70063	0.165637	0.387653	1108	20.15	b1246	hypothetical protein	1036720	1037868	+	Chromosome
EC958_0449	-0.0643732	8.61423	0.165708	0.387653	ykgA	94.35	b0300	-	350895	351767	-	Chromosome
EC958_2956	0.134181	6.4181	0.166117	0.388415	gshA	100	b2688	glutamate-cysteine ligase	2955909	2957447	-	Chromosome
EC958_0240	-0.159478	6.02073	0.166524	0.38917	mutT	97.67	b0099	nucleoside triphosphate pyrophosphohydrolase, marked preference for dGTP	119870	120250	+	Chromosome
EC958_3329	-0.0874442	8.71841	0.166842	0.389717	3329	22.46	b3031	hypothetical protein	3358746	3359621	+	Chromosome
EC958_4441	0.0404239	10.0259	0.167016	0.389928	eptC	99.13	b3955	predicted LPS core phosphoethanolamine transferase	4523294	4525054	-	Chromosome
EC958_2791	-0.0775403	8.08197	0.16713	0.389998	tmcA	95.83	b2474	elongator methionine tRNA (ac4C34) acetyltransferase	2773506	2775503	-	Chromosome
EC958_0006	-0.142225	6.26698	0.167882	0.391557	6	33.33	b4242	hypothetical protein	4976225	4976359	+	Chromosome
EC958_1698	0.188939	5.58253	0.167982	0.391592	ydcA	98.25	b1419	predicted protein	1617727	1617882	+	Chromosome
EC958_0283	-0.0568964	8.67638	0.168262	0.392049	yadV	92.68	b0140	predicted periplasmic pilin chaperone	168723	169445	-	Chromosome
EC958_0204	-0.0405375	10.2996	0.168386	0.392142	204	22.78	b3750	hypothetical protein	79732	81201	+	Chromosome
EC958_3548	-0.115743	6.85288	0.168585	0.392167	yraN	98.47	b3148	conserved protein, UPF0102 family	3592334	3592711	+	Chromosome
EC958_3113	-0.0727951	8.1418	0.168631	0.392167	3113	25.45	b3553	PTS system, maltose and glucose-specific IIABC component	3125635	3126573	-	Chromosome
EC958_2498	0.0723635	8.06255	0.16865	0.392167	rihB	99.68	b2162	ribonucleoside hydrolase 2	2454914	2455837	-	Chromosome
[truncated: 2,799 more rows]

## Sheet: Table S3
Table S3	Pathways containing gene(s) that was identified by TraDIS
	Pathway	Pathway diagram with genes identified by TraDIS highlighted
1	L-glutamine degradation I
2	guanosine ribonucleotides de novo biosynthesis
3	ammonia assimilation cycle III
4	adenosine ribonucleotides de novo biosynthesis
5	ppGpp metabolism
6	L-serine biosynthesis
7	L-arginine biosynthesis I (via L-ornithine)
8	tetrahydrofolate biosynthesis I
9	guanine and guanosine salvage I
10	S-adenosyl-L-methionine salvage I
11	biotin-carboxyl carrier protein assembly
12	adenine and adenosine salvage III
13	L-methionine biosynthesis I
14	UMP biosynthesis I
15	pyridoxal 5'-phosphate biosynthesis I
16	L-lysine biosynthesis I
17	allantoin degradation IV (anaerobic)
18	lipid A-core biosynthesis (E. coli K-12)
19	folate transformations III (E. coli)

## Sheet: Table S4
Table S4	Concentration of Fluoride, L-Lactate and D-Lactate in HU used in this study.
Sample name	Fluoride		L-Lactate		D-Lactate		Notes
	(mg/L)	(mM)	(mg/L)	(mM)	(mg/L)	(mM)
130903_U0	2.3123	0.1217	NA	NA	NA	NA	HU collected independent of the pool used for TraDIS
130522_U0	0.855	0.045	NA	NA	NA	NA	HU collected independent of the pool used for TraDIS
HU_baseline_1	1.33	0.07	37.05	0.411301	7.96	0.0883659	HU baseline (same sample for metabolomic analysis)
HU_baseline_2	1.463	0.077	30.47	0.338255	8.29	0.0920293	HU baseline (same sample for metabolomic analysis)
HU_Control_1	1.4383	0.0757	36.33	0.403308	8.39	0.0931394	HU incubated for 18h without UPEC (same sample for metabolomic analysis)
HU_Control_2	1.406	0.074	34.1	0.378552	7.92	0.0879218	HU incubated for 18h without UPEC (same sample for metabolomic analysis)
HU_UPEC_1	1.2312	0.0648	6.24	0.0692718	5.13	0.0569494	HU incubated with UPEC for 18h (same sample for metabolomic analysis)
HU_UPEC_2	1.2255	0.0645	6.72	0.0746004	6.1	0.0677176	HU incubated with UPEC for 18h (same sample for metabolomic analysis)
130522_U0 and 130522_U0 are two extra HU samples collected to further investigate the amount of fluoride in HU.
The same HU pool were used for both TraDIS and metabolomics

## Sheet: Table S5
Table S5	List of metabolite changes in HU before and after UPEC growth
		Controls		UPEC		Fold changes	raw p-values	Bonferroni-corrected p-values
Metabolite	ppm	average	stdev	average	stdev	infected/controls	ctrls-infected	ctrls-infected
Trigonelline	8.81-8.85	0.00266638	0.000125186	0.00305059	0.000117917	1.14409	2.30711e-08	9.22844e-07
NAD?	8.77-8.80	0.00084759	7.20748e-05	0.00108692	4.25165e-05	1.28236	2.19094e-12	8.76377e-11
Formate	8.43-8.46	0.000848412	0.000109449	0.000506179	8.9324e-05	0.596619	1.30702e-09	5.22809e-08
Hypoxanthine	8.18-8.21	0.00114688	0.000174635	0.000856982	0.000193526	0.747226	0.000572793	0.0229117
N1-Methyl histidine	8.03-8.05	0.00487141	0.000203779	0.00516621	0.000161302	1.06052	0.00016495	0.00659799
Histidine	7.93-7.94	0.0021583	0.000152778	0.00244026	0.000206493	1.13064	0.00107959	0.0431835
Hippurate	7.81-7.84	0.0138492	0.000400304	0.015175	0.000481918	1.09573	4.17132e-07	1.66853e-05
U1	7.68-7.69	0.00164045	0.000112854	0.00171976	0.000127948	1.04835	0.10193	4.07719
N-phenylacetylglycine	7.40-7.43	0.00588463	0.000224486	0.0061101	0.000389103	1.03832	0.0994085	3.97634
Tyrosine	6.94-6.96	0.00194365	0.000117285	0.00200306	0.000193183	1.03057	0.367926	14.7171
2-furoylglycine	6.62-6.64	0.00162868	9.55119e-05	0.00172789	0.000124221	1.06092	0.034611	1.38444
U2	6.46-6.48	0.00103061	0.000121407	0.00110499	0.000105675	1.07217	0.0886272	3.54509
Uracil	5.78-5.81	0.000155909	0.000109077	0.000831778	0.000117403	5.33501	1.62953e-12	6.51812e-11
cis-Aconitate	5.68-5.71	0.000945049	0.000148737	0.00101733	0.000113652	1.07648	0.142317	5.69269
U3	5.22-5.25	0.00103421	0.000141956	0.000294264	7.83429e-05	0.284531	1.01954e-17	4.07817e-16
tartrate	4.32-4.34	0.0022117	0.000192381	0.0021958	0.000248625	0.992809	0.856211	34.2484
creatinine	4.04-4.06	0.0669294	0.00132918	0.0732295	0.00179114	1.09413	1.80501e-08	7.22003e-07
creatine	3.92-3.93	0.0142638	0.000427034	0.0152554	0.00040916	1.06952	2.37616e-06	9.50465e-05
glycine	3.55-3.56	0.0126331	0.000289059	0.00922773	0.000931009	0.73044	1.27248e-07	5.0899e-06
Methanol	3.34-3.35	0.00215479	0.000114371	0.00241437	6.43666e-05	1.12047	6.54588e-09	2.61835e-07
TMAO	3.25-3.27	0.0404261	0.00114987	0.0433646	0.000609774	1.07269	3.37044e-10	1.34818e-08
U4	2.85-2.86	0.0014796	0.000120835	0.00161607	0.00025235	1.09223	0.115615	4.62462
Dimethylamine	2.70-2.71	0.00521141	0.00036047	0.00569777	0.000474285	1.09333	0.00893762	0.357505
Methylamine	2.59-2.60	0.000245312	5.80062e-05	0.000262446	5.95455e-05	1.06985	0.448091	17.9236
Citrate	2.50-2.52, 2.53-2.55, 2.65-2.67	0.0508242	0.00134359	0.0568282	0.00159119	1.11813	3.73237e-09	1.49295e-07
succinate	2.39-2.40	0.00146196	0.000251953	0.000938212	0.000179002	0.64175	3.38945e-07	1.35578e-05
pyruvate	2.36-2.37	0.000714598	0.000110879	0.000128164	0.000183631	0.179351	1.32338e-07	5.29351e-06
acetone	2.22-2.23	0.00103629	0.000252696	0.00157668	0.000222523	1.52146	2.71336e-06	0.000108535
U5	2.14-2.15	0.000693072	0.000100335	0.00116921	0.000177351	1.68699	1.22882e-06	4.91529e-05
N-Acetyl-groups	2.04-2.06	0.00475802	0.000158788	0.00403528	0.000311867	0.848101	7.30347e-06	0.000292139
Acetate	1.91-1.92	0.00163011	0.000157844	0.0110102	0.00896171	6.75429	0.00600621	0.240249
Alanine	1.46-1.49	0.00314704	9.46427e-05	0.00243564	0.000255786	0.773945	1.67493e-06	6.69972e-05
Lactate	1.31-1.33	0.0155439	0.000525569	0.00153318	0.000171265	0.098635	2.64278e-35	1.05711e-33
3-hydroxy isovalerate	1.24-1.25	0.00428772	0.0011258	0.00727787	0.000394026	1.69738	4.76677e-11	1.90671e-09
Methylmalonate	1.21-1.23	0.00451794	0.000148947	0.00284842	0.000198159	0.630468	2.70738e-14	1.08295e-12
U6	1.08-1.11	0.00308675	0.000152651	0.00327266	0.000223567	1.06023	0.0262523	1.05009
3-hydroxy isobutyrate	1.05-1.07	0.00133744	8.98337e-05	0.0016473	0.000147573	1.23168	1.70173e-05	0.000680694
Valine	0.97-0.99	0.000528315	9.76868e-05	0.000249645	0.000148352	0.47253	5.21995e-05	0.00208798
Leucine	0.95-0.97	0.000823384	0.000100462	0.000573425	0.000156008	0.696425	0.000250406	0.0100162
2-hydroxy isovalerate	0.92-0.93	0.000923251	5.6934e-05	0.00108278	9.1243e-05	1.17279	0.000109549	0.00438197

## Sheet: Table S6
Table S6	List of primers used in this study
	Primer name	Sequence
1	3746-Cm.3a	tcctccttagttcctattcc
2	3747-Cm.4a	gtcttgagcgattgtgtagg
3	3798-3051relA-Fwsc	TTCAGGTCAATGCGGGTGTG
4	3799-3051relA-Fwup	TGGATCTGTTCTGCGGTATG
5	3800-3051relA-Rvup	ggaataggaactaaggaggaACTTCTTACCGCAACCATCG
6	3801-3051relA-Fwdn	cctacacaatcgctcaagacCGGTTGCACGGGAGTTAAT
7	3802-3051relA-Rvdn	TTTTGATTTGCTCCCAACGG
8	3803-3051relA-Rvsc	TATCGACTACCGGACCAAGC
9	3804-4057spoT-Fwsc	GGTCAGGACAGCGAAGAGG
10	3805-4057spoT-Fwup	CCGCGTTGACCGATTTGAAG
11	3806-4057spoT-Rvup	ggaataggaactaaggaggaAAACAGATACAAGGGCGACC
12	3807-4057spoT-Fwdn	cctacacaatcgctcaagacATTAAAGTCACCCGAAACCG
13	3808-4057spoT-Rvdn	CGTAAAGAATGAGGGCTGAG
14	3809-4057spoT-Rvsc	ATAGCCGCCTTCAAACAG
15	3810-4446argH-Fwsc	ATGGGCGAAGAAACATCAG
16	3811-4446argH-Fwup	CAGCCAGGTTCGCCTAAG
17	3812-4446argH-Rvup	ggaataggaactaaggaggaGCCCCAAAGTGCCATAACTC
18	3813-4446argH-Fwdn	cctacacaatcgctcaagacGCGCGGTTGGGGTAAGAAC
19	3814-4446argH-Rvdn	ACTTTCACCTCACGCAGCAC
20	3815-4446argH-Rvsc	GGATAATATGCGGTAGCAGG
21	3816-4011lldP-Fwsc	AGCATGGCCTCTATTGGTG
22	3817-4011lldP-Fwup	TAGTACCAATAGCCAGGGTG
23	3818-4011lldP-Rvup	ggaataggaactaaggaggaATCGTAGTTTTGTTGCCAGAG
24	3819-4011lldP-Fwdn	cctacacaatcgctcaagacGTCTTAACGTGGATGATTCCT
25	3820-4011lldP-Rvdn	ATCCGGGTCTTCACTTAGCG
26	3821-4011lldP-Rvsc	TTCACAGAGGATTGCAGGAC
27	3822-3360glcA-Fwsc	ATTTAATCTTCCTCGGCGTG
28	3823-3360glcA-Fwup	GCCCCGGCAAGTTTTATTG
29	3825-3360glcA-Fwdn	cctacacaatcgctcaagacGTGTTTACCGGGATGTTAGT
30	3826-3360glcA-Rvdn	ACGCAAGTGACAAAACAAAG
31	3827-3360glcA-Rvsc	GCCATCACAACCGGCTAAC
32	3828-4292metE-Fwsc	CATCGGCGAATAATGCAGGC
33	3829-4292metE-Fwup	AAAATCCATCTCCACCTGCG
34	3830-4292metE-Rvup	ggaataggaactaaggaggaACCGAGGGTGTGATTAAGA
35	3831-4292metE-Fwdn	cctacacaatcgctcaagacTTGCGTCGGGGGTAAAATCC
36	3832-4292metE-Rvdn	ACCTCTTTTCCCATATGCATC
37	3833-4292metE-Rvsc	CACCGGAAGCAGAAGAAACG
38	3834-3422qseC-Fwsc	TGGGTTTTAGCGTCGACTGG
39	3835-3422qseC-Fwup	TTATGATGCGGTGATCCTGG
40	3836-3422qseC-Rvup	ggaataggaactaaggaggaTCGCAGACTAAGACGTTGGG
41	3837-3422qseC-Fwdn	cctacacaatcgctcaagacGTAAGCTGGTAACTTCTCTGTC
42	3838-3422qseC-Rvdn	TGGTGTTGAACGAGATTTGG
43	3839-3422qseC-Rvsc	ATCCCTCTTCGGCAACACTG
44	3840-4447oxyR-Fwsc	GATTATCTGGTGGCGAAAGG
45	3841-4447oxyR-Fwup	TTGTGGGTGAAGCGGTGGTG
46	3842-4447oxyR-Rvup	ggaataggaactaaggaggaTGCCACCAGGTACTCAAGATC
47	3843-4447oxyR-Fwdn	cctacacaatcgctcaagacAAAGTGTTAAAACAGGCGGT
48	3844-4447oxyR-Rvdn	GGGCGACGTGATTGGTTATC
49	3845-4447oxyR-Rvsc	GCTGGCGTTACAGAACATTG
50	3846-0267hpt-Fwsc	GCAGGAATGACCAGGCGAC
51	3847-0267hpt-Fwup	GAAACCAACTTCCCAGACGC
52	3848-0267hpt-Rvup	ggaataggaactaaggaggaCGCTTCGGGGATCATTACTTC
53	3849-0267hpt-Fwdn	cctacacaatcgctcaagacGAGTAAGTGTGAAGTTGCCG
54	3850-0267hpt-Rvdn	GGTTCAGTATGCAGTGGATG
55	3851-0267hpt-Rvsc	CCGCGCTTTCTATGGATTG
56	3914-1510hns-Fwsc	taccaccaataaccacctgc
57	3915-1510hns-Fwup	acggccacaaaaacagatgg
58	3916-1510hns-Rvup	ggaataggaactaaggaggaAGAGTACGGATGTTGTTCAG
59	3917-1510hns-Fwdn	cctacacaatcgctcaagacaaagcaatggatgagcaagg
60	3982-1510hns-Rvdn2	gtattgcggctggcattact
61	3919-1510hns-Rvsc	cgaaagccatcccgaaagag
62	4544-4664purA-Fwsc	GCGATTTCTTCCGCTACAT
63	4545-4664purA-Fwup	TCAATAAAGCCACCGCATCC
64	4546-4664purA-Rvup	ggaataggaactaaggaggaTTTACCTTCGTCACCCCATTG
65	4547-4664purA-Fwdn	cctacacaatcgctcaagacTTCGACGCGTAATTCTGG
66	4548-4664purA-Rvdn	GACAGGCAGGTGTAATGTGG
67	4549-4664purA-Rvsc	TTCAACCAAATCGGCAAGCG
68	4550-4753holC-Fwsc	TCCTGGTGGGGCGATTACC
69	4551-4753holC-Fwup	TGGGCGCACCTGGATATCG
70	4552-4753holC-Rvup	ggaataggaactaaggaggaATTGTCCAGAAGGTAGAACG
71	4553-4753holC-Fwdn	cctacacaatcgctcaagacACGGCAACCTGGAAATAATG
72	4554-4753holC-Rvdn	AACTTCTTTCACCGCATTGG
73	4555-4753holC-Rvsc	GTTTTCCACTTCCAGGTCAG
74	4556-2814guaA-Fwsc	TGATGCAGTAGAAGCCCTGG
75	4557-2814guaA-Fwup	GGTATCCGTTTCTCAGGCG
76	4558-2814guaA-Rvup	ggaataggaactaaggaggaCATTGACGCTTATTCCGAGG
77	4559-2814guaA-Fwdn	cctacacaatcgctcaagacATTGAGTGGGAATGATTTGACC
78	4560-2814guaA-Rvdn	AAGAGCAAAGGCAGCATGAC
79	4561-2814guaA-Rvsc	CCTCCTTAAGCTATCCGGC
80	4562-0743crcB-Fwsc	AGCGTAAGTCATAACAGGTC
81	4563-0743crcBA-Fwup	ATGGCGTGATTCCTGAATGG
82	4564-0743crcB-Rvup	ggaataggaactaaggaggaACCACCGCCAATAAAAACTG
83	4565-0743crcB-Fwdn	cctacacaatcgctcaagacTCAACCGCACACTAAAGACC
84	4566-0743crcB-Rvdn	TGTGTACTTTGCCTGGATGC
85	4567-0743crcB-Rvsc	CATCCCTCTTCCGGTTCTAC
86	S46 guaB Left F	Agacggtagttcggggactc
87	S46 guaB Left R	GGACCATGGCTAATTCCCATGCTGATGCAGTAGAAGCCCTG
88	S46 guaB Right F	GAAGCAGCTCCAGCCTACACtcaacacgctcttcgttacc
89	S46 guaB Right R	GTCCATTGAACGCCAGGCAG
90	S46 guaB KO screen F	Ccagcatggaacctaccatc
91	S46 guaB KO screen R	CCTGATCGGCATGATCACTG
92	4738-4013lldD-Fwsc	GGCGGGACGTTTATTCGCTG
93	4739-4013lldD-Fwup	CGCCATTGAAGCCAGCACC
94	4740-4013lldDA-Rvup	ggaataggaactaaggaggaGGCTGCGGAAATAATCATGC
95	4741-4013lldD-Fwdn	cctacacaatcgctcaagacAAAGGGAATGCAGCTTAAGG
96	4742-4013lldD-Rvdn	CATACACCACGACCGACACC
97	4743-4013lldD-Rvsc	CCGGCCTACAGTAACTAATC
98	3404-0166carB-Fwsc	CGTGGCTTATGATTTTGGTG
99	3405-0166carB-Fwup	ACGGCATCTTCCTCTCCAAC
100	3406-0166carB-Rvup	ggaataggaactaaggaggaTGTACGTTTTGGCATGGCTC
101	3407-0166carB-Fwdn	cctacacaatcgctcaagacCACGCGCAGATCAAATAATAGC
102	3408-0166carB-Rvdn	CTTTAACCAGTCGCTGACAC
103	3409-0166carB-Rvsc	GAGCGGAACGGCAGGAATAC
104	3614-4032waaY-Fwsc	GGACTCATTTCCTGCCATAG
105	3615-4032waaY-Fwup	CTTGATGGTGTAGGTGTTTCC
106	3616-4032waaY-Rvup	ggaataggaactaaggaggaAACCAAGTCTTTGATCTTGCTC
107	3617-4032waaY-Fwdn	cctacacaatcgctcaagacATGCGGCGTTTGAAAGGGAA
108	3618-4032waaY-Rvdn	AATACGAGGCAGTTCTGGAG
109	3619-4032waaY-Rvsc	TTGCAAAATCCAACCAGACG
110	4586-XbaI-RBS-0743crcB	ATCACT tctaga ttaaagaggagaaaggtaccgc GTGTTACAACTTCTTTTAGCAGTT
111	4587-HindIII-0743crcB	GCGGGT aagctt TGGTCTTTAGTGTGCGGTTG
